# Supplementary material for: The Genetic Basis of Natural Variation in Oenological Traits in Saccharomyces cerevisiae
Source: PLoS One. 2012 Nov 21;7(11):e49640. doi: 10.1371/journal.pone.0049640 (PMC3504119; doi:10.1371/journal.pone.0049640)
Supplement: Table S1 — Correlation between fermentation replicas in the analysed crosses. The Pearson correlation (p<0.05) and ANOVA (p<0.05) test were made between both fermentation replicas for all the phenotypes analysed. (XLSX) [file pone.0049640.s009.xlsx]

## Sheet: Malic Acid
Table S1
DBVPG6044 x YPS128 cross
Segregant	Replica 1	Replica 2	Average	SD
4	2.1885	2.17844	2.18347	0.00710996
5	2.16561	2.19198	2.1788	0.0186464
6	2.17416	2.18973	2.18194	0.0110097
7	2.29528	2.30826	2.30177	0.00918178				Replica 1	Replica 2
8	2.50348	2.41675	2.46012	0.0613274			Minimum	1.763	1.71
9	2.03464	1.98642	2.01053	0.0341038			Maximum	2.988	3.361
11	1.76285	1.80667	1.78476	0.0309854			Sum	183.208	182.553
12	1.96344	1.92182	1.94263	0.0294262			Points	83	83
14	2.2013	2.13976	2.17053	0.0435189			Mean	2.20733	2.19943
15	2.17725	2.24204	2.20965	0.0458134			Median	2.174	2.172
16	2.39795	2.50163	2.44979	0.0733093			RMS	2.21922	2.21449
17	2.1132	2.16203	2.13762	0.0345316			Std Deviation	0.230885	0.259394
18	2.44218	2.4939	2.46804	0.0365645			Variance	0.053308	0.0672853
19	2.07626	2.00746	2.04186	0.0486489			Std Error	0.025343	0.0284722
20	2.68392	2.75782	2.72087	0.0522552			Skewness	0.572762	1.22352
21	2.04311	2.05043	2.04677	0.00517249			Kurtosis	0.672727	3.52443
22	2.08849	1.96771	2.0281	0.0854079
24	1.94308	1.8519	1.89749	0.064474
25	2.4275	2.3525	2.39	0.053033			One Way ANOVA
26	2.21283	2.2099	2.21136	0.00206829			Data Table: Data 1
27	2.27659	2.46433	2.37046	0.132752			Factor A: 2 Groups
28	2.24526	2.17231	2.20879	0.051587			Replica 1, Replica 2
29	2.09059	2.15371	2.12215	0.0446326
30	2.52133	2.50393	2.51263	0.0123001			Analysis of Variance Results
31	2.35563	2.3165	2.33607	0.0276726			Source	DF	SS	MS	F	P
32	2.29622	2.33115	2.31369	0.0247028			Total	165	9.89124	0.0599469
33	2.06627	1.9609	2.01358	0.0745114			A	1	0.00258449	0.00258449	0.0428629	0.83624
34	1.97904	1.91389	1.94646	0.046068			Error	164	9.88865	0.0602967
36	1.86902	1.98372	1.92637	0.0811051
37	2.4205	2.33707	2.37879	0.0589939
38	2.34072	2.31101	2.32587	0.0210117			Pearson Product Moment Correlation - Ungrouped Data
39	2.82556	2.80457	2.81506	0.0148351			Statistic	Variable X	Variable Y
40	2.15585	2.0825	2.11918	0.0518663			Mean	2.20733	2.19943
41	2.29765	2.29223	2.29494	0.00383605			Biased Variance	0.0526658	0.0664746
42	2.33754	2.41566	2.3766	0.0552321			Biased Standard Deviation	0.22949	0.257827
43	2.50459	2.25283	2.37871	0.178021			Covariance	0.0550852
44	2.43327	2.39638	2.41482	0.0260816			Correlation	0.919768
45	2.1602	1.99188	2.07604	0.119024			Determination	0.845974
46	1.93619	1.95446	1.94532	0.0129188			T-Test	21.0923
48	1.84084	1.96088	1.90086	0.0848811			p-value (2 sided)	0
49	2.4023	2.35962	2.38096	0.0301758			p-value (1 sided)	0
50	2.51733	2.56815	2.54274	0.0359422			Degrees of Freedom	81
51	2.12893	2.09438	2.11165	0.024427			Number of Observations	83
52	2.2805	2.04861	2.16456	0.163964
53	2.36898	2.29471	2.33185	0.0525204
54	2.38227	2.4644	2.42333	0.0580711
55	2.14296	2.30965	2.2263	0.117868
56	2.41328	2.26959	2.34143	0.101604
57	1.93776	1.94355	1.94066	0.00409415
58	2.0897	2.04741	2.06856	0.0299071
59	1.99695	2.14046	2.06871	0.101477
61	2.16815	2.26741	2.21778	0.0701839
62	2.12823	2.32928	2.22875	0.142167
63	2.21751	2.14147	2.17949	0.0537613
64	2.31147	2.16291	2.23719	0.105048
65	2.47419	2.6345	2.55435	0.11336
66	2.11714	2.15279	2.13496	0.0252048
67	2.98842	3.36142	3.17492	0.263747
68	2.08854	2.0035	2.04602	0.0601324
69	2.0101	2.02667	2.01839	0.0117132
70	1.8569	1.82239	1.83964	0.0244023
71	2.0153	1.9463	1.9808	0.0487833
72	1.84112	1.88819	1.86465	0.0332835
74	2.39204	2.45806	2.42505	0.0466797
75	2.18283	2.21423	2.19853	0.0222067
76	2.27949	2.28077	2.28013	0.000898026
77	2.58228	2.37614	2.47921	0.145763
78	2.38064	2.40453	2.39258	0.0168928
79	2.44764	2.6047	2.52617	0.111062
80	2.02874	1.98423	2.00649	0.0314769
81	1.864	1.92094	1.89247	0.0402697
82	2.0012	2.03821	2.0197	0.02617
83	1.92569	1.93003	1.92786	0.00306884
84	2.09261	1.88526	1.98894	0.146622
86	2.14989	2.01717	2.08353	0.0938472
87	2.13915	2.14291	2.14103	0.00266579
88	2.17984	2.18636	2.1831	0.00461741
89	2.34886	2.29389	2.32138	0.0388697
90	2.11404	2.14638	2.13021	0.0228678
91	2.46367	2.33746	2.40057	0.0892439
92	1.96281	1.86745	1.91513	0.0674368
93	2.15218	2.1405	2.14634	0.00826608
95	1.79463	1.70971	1.75217	0.060051
DBVPG6765 x Y12 cross
Segregant	Replica 1	Replica 2	Average	SD
1	2.41547	2.33585	2.37566	0.0562974
2	2.23105	2.31238	2.27171	0.0575036
3	2.33205	2.44398	2.38801	0.0791482
4	2.33064	2.27888	2.30476	0.0365988				Replica 1	Replica 2
5	2.27249	2.23479	2.25364	0.0266571			Minimum	1.202	1.954
6	2.31123	2.2989	2.30506	0.00871391			Maximum	3.208	3.11
7	2.25094	2.13495	2.19295	0.0820222			Sum	236.797	234.222
8	2.91749	2.96567	2.94158	0.0340685			Points	96	96
9	2.89067	2.93798	2.91433	0.0334536			Mean	2.46664	2.43981
10	2.30355	2.23398	2.26877	0.0491955			Median	2.386	2.358
11	2.26762	2.26347	2.26554	0.00293306			RMS	2.48617	2.45713
12	2.41127	2.30879	2.36003	0.0724692			Std Deviation	0.312712	0.292734
13	2.92192	2.9008	2.91136	0.0149306			Variance	0.097789	0.0856934
14	2.93956	2.82919	2.88438	0.0780413			Std Error	0.0319161	0.0298771
15	2.93706	2.91633	2.92669	0.0146562			Skewness	-0.0179717	0.60267
16	2.42516	2.43275	2.42896	0.00536986			Kurtosis	1.69532	-0.705527
17	2.19981	2.23769	2.21875	0.0267797
18	2.96356	3.01226	2.98791	0.0344424
19	2.70411	2.70411	2.70411	0			One Way ANOVA
20	2.48626	2.29587	2.39107	0.134627			Data Table: Data 1
21	2.28777	2.41424	2.351	0.0894293			Factor A: 2 Groups
22	2.3745	2.43752	2.40601	0.0445609			Replica 1, Replica 2
23	3.20762	2.82873	3.01817	0.267917
24	2.49956	2.38634	2.44295	0.080064			Analysis of Variance Results
25	2.44413	2.3561	2.40011	0.0622471			Source	DF	SS	MS	F	P
26	2.29873	2.25739	2.27806	0.0292297			Total	191	17.4654	0.0914417
27	2.6834	2.69575	2.68958	0.00872703			A	1	0.0345345	0.0345345	0.376434	0.54025
28	2.49121	2.69794	2.59457	0.146176			Error	190	17.4308	0.0917412
29	2.56476	2.64372	2.60424	0.0558303
30	2.45676	2.47132	2.46404	0.0102968
31	2.7913	2.94178	2.86654	0.106404
32	2.33331	2.09822	2.21576	0.166235			Pearson Product Moment Correlation - Ungrouped Data
33	2.94565	3.06457	3.00511	0.0840882			Statistic	Variable X	Variable Y
34	2.04319	2.28157	2.16238	0.168559			Mean	2.46664	2.43981
35	3.04277	2.80518	2.92397	0.168			Biased Variance	0.0967703	0.0848007
36	2.73403	2.63919	2.68661	0.0670617			Biased Standard Deviation	0.311079	0.291206
37	2.54956	2.20008	2.37482	0.247117			Covariance	0.0728751
38	2.25415	2.15992	2.20704	0.0666302			Correlation	0.796087
39	2.21075	2.22386	2.2173	0.00926407			Determination	0.633755
40	2.30428	2.26675	2.28551	0.0265373			T-Test	12.7538
41	2.2845	2.22298	2.25374	0.043502			p-value (2 sided)	0
42	2.62834	2.57925	2.60379	0.0347108			p-value (1 sided)	0
43	2.18568	1.95412	2.0699	0.163739			Degrees of Freedom	94
44	2.91929	2.79663	2.85796	0.0867378			Number of Observations	96
45	2.22643	2.21168	2.21905	0.0104346
46	2.50587	1.9826	2.24424	0.370006
47	2.39182	2.32772	2.35977	0.0453201
48	2.44705	2.38863	2.41784	0.0413099
49	2.28978	2.16205	2.22591	0.0903174
50	2.92341	2.78058	2.85199	0.100996
51	2.66086	2.47625	2.56855	0.130536
52	2.01951	2.44624	2.23287	0.301747
53	2.28285	2.29262	2.28774	0.00690684
54	2.97742	3.11027	3.04385	0.0939418
55	2.36365	2.41388	2.38876	0.0355205
56	2.75134	2.63551	2.69343	0.0819018
57	2.54585	2.42366	2.48476	0.0864001
58	2.40126	2.2799	2.34058	0.0858149
59	2.50455	2.44851	2.47653	0.0396229
60	2.1411	2.13139	2.13624	0.00686349
61	2.29282	2.19133	2.24208	0.0717682
62	2.99444	2.9629	2.97867	0.0223034
63	2.2889	2.10886	2.19888	0.127307
64	2.2361	2.18935	2.21273	0.0330537
65	2.34821	2.24248	2.29535	0.0747648
66	2.37557	2.42626	2.40091	0.0358396
67	2.30042	2.31156	2.30599	0.00787797
68	2.30299	2.3601	2.33155	0.0403798
69	2.47492	2.40552	2.44022	0.0490692
70	2.14578	2.09242	2.1191	0.0377305
71	3.07779	2.97333	3.02556	0.0738653
72	2.90443	2.90245	2.90344	0.00140179
73	2.32432	2.61007	2.4672	0.202061
74	2.62505	2.86076	2.74291	0.166673
75	2.11879	2.17377	2.14628	0.038879
76	2.20458	2.1667	2.18564	0.0267874
77	1.2017	2.26017	1.73094	0.748452
78	2.1597	2.283	2.22135	0.0871824
79	2.85228	2.94674	2.89951	0.0667939
80	2.20131	2.02368	2.11249	0.125601
81	2.2301	2.10281	2.16646	0.0900043
82	3.14444	2.341	2.74272	0.568118
83	2.17288	2.0733	2.12309	0.0704157
84	2.38047	2.34644	2.36346	0.0240629
85	2.57335	2.81478	2.69407	0.170718
86	2.3578	2.14981	2.25381	0.14707
87	2.40497	2.40943	2.4072	0.00315581
88	2.90417	2.8909	2.89754	0.009383
89	2.62395	2.60222	2.61308	0.0153672
90	2.19311	2.40548	2.29929	0.150172
91	2.38029	2.33487	2.35758	0.0321154
92	2.44036	2.51539	2.47787	0.0530527
93	2.47635	2.51065	2.4935	0.0242528
94	2.34056	2.18063	2.26059	0.113086
95	2.11309	2.02388	2.06848	0.0630777
96	2.15078	2.01306	2.08192	0.097386
DBVPG6765 x DBVPG6044 cross
Segregant	Replica 1	Replica 2	Average	SD
1	2.09924	2.17703	2.13813	0.0550043
2	2.02577	1.97189	1.99883	0.0380984
3	1.98253	2.03734	2.00994	0.038761				Replica 1	Replica 2
4	2.07661	2.06616	2.07138	0.00738599			Minimum	1.577	1.522
5	2.3417	2.01167	2.17668	0.233362			Maximum	2.827	2.783
6	2.02435	1.68933	1.85684	0.236894			Sum	202.503	200.202
7	1.81929	1.9019	1.8606	0.0584105			Points	94	94
8	2.19578	2.28938	2.24258	0.066189			Mean	2.15429	2.12981
9	2.23921	2.10903	2.17412	0.0920486			Median	2.1375	2.1
10	2.07738	1.9631	2.02024	0.0808106			RMS	2.16563	2.1405
11	2.25331	2.10687	2.18009	0.103547			Std Deviation	0.22252	0.214854
12	1.97863	1.93021	1.95442	0.0342362			Variance	0.049515	0.0461622
13	2.02611	2.0016	2.01385	0.0173328			Std Error	0.0229512	0.0221605
14	2.197	2.15293	2.17497	0.0311639			Skewness	0.409418	0.439467
15	2.14272	1.97019	2.05645	0.121997			Kurtosis	1.19022	0.734028
16	2.22171	2.41833	2.32002	0.139033
17	2.0801	1.94533	2.01271	0.0952974
18	1.93751	1.86862	1.90306	0.0487104			One Way ANOVA
19	2.13208	2.0563	2.09419	0.0535854			Data Table: Data 2
20	2.04392	2.01235	2.02814	0.0223183			Factor A: 2 Groups
21	1.73984	2.07371	1.90678	0.236084			Replica 1, Replica 2
22	1.69132	1.71704	1.70418	0.0181876
23	2.08518	2.05574	2.07046	0.0208218			Analysis of Variance Results
24	2.07485	2.12085	2.09785	0.0325269			Source	DF	SS	MS	F	P
25	2.02122	2.03188	2.02655	0.00753829			Total	187	8.92615	0.0477334
26	2.12616	2.23881	2.18249	0.0796536			A	1	0.0281627	0.0281627	0.588703	0.44389
27	1.65173	2.42687	2.0393	0.548109			Error	186	8.89799	0.0478386
28	1.57702	1.77285	1.67493	0.138469
29	1.81471	1.52177	1.66824	0.207141
30	2.38045	2.47491	2.42768	0.0667928
31	2.43607	2.10537	2.27072	0.233846			Pearson Product Moment Correlation - Ungrouped Data
32	2.22088	2.10187	2.16138	0.0841518			Statistic	Variable X	Variable Y
33	2.27943	2.15024	2.21484	0.0913462			Mean	2.15429	2.12981
34	2.21721	2.1868	2.202	0.0215037			Biased Variance	0.0489883	0.0456711
35	2.39092	2.16048	2.2757	0.16295			Biased Standard Deviation	0.221333	0.213708
36	2.07137	2.06233	2.06685	0.00638777			Covariance	0.0341111
37	2.24004	2.2671	2.25357	0.0191331			Correlation	0.713483
38	2.36388	2.35789	2.36088	0.00423246			Determination	0.509058
39	2.15867	2.07801	2.11834	0.0570361			T-Test	9.76702
40	2.18253	2.14279	2.16266	0.0280988			p-value (2 sided)	6.66134e-16
41	2.07686	2.15561	2.11623	0.0556805			p-value (1 sided)	3.33067e-16
42	2.36227	2.13619	2.24923	0.159869			Degrees of Freedom	92
43	2.36293	2.32919	2.34606	0.0238569			Number of Observations	94
44	2.39043	2.22021	2.30532	0.120361
45	2.07881	2.09237	2.08559	0.00959092
46	1.99557	1.97353	1.98455	0.0155828
47	2.0075	2.0199	2.0137	0.00876411
48	2.16825	2.15733	2.16279	0.00771997
49	2.20626	2.05008	2.12817	0.110438
50	2.02062	1.93882	1.97972	0.0578416
51	2.04475	1.95191	1.99833	0.0656514
52	1.96556	2.06055	2.01306	0.0671667
53	2.20176	2.15464	2.1782	0.0333207
54	2.09969	2.11224	2.10597	0.00886963
55	2.05021	1.96895	2.00958	0.0574577
56	1.88569	1.85197	1.86883	0.0238461
58	2.00393	1.95648	1.98021	0.0335537
59	1.92191	2.25969	2.0908	0.238847
60	2.25969	2.25969	2.25969	0
61	2.1583	2.04619	2.10224	0.079268
62	2.68364	2.69936	2.6915	0.0111145
63	1.89938	1.92679	1.91309	0.0193815
64	2.35647	2.52138	2.43892	0.116605
65	2.06822	2.03162	2.04992	0.0258859
66	2.3915	2.20069	2.2961	0.134926
67	2.55312	2.54952	2.55132	0.00254376
68	2.44847	2.30672	2.3776	0.100233
69	2.01468	2.02296	2.01882	0.00585671
70	2.26069	2.26813	2.26441	0.00525863
71	2.30426	1.96257	2.13342	0.241615
72	2.27927	2.10322	2.19124	0.124489
73	2.16368	2.45951	2.31159	0.209188
74	2.17157	2.50861	2.34009	0.23832
75	2.20128	1.92917	2.06523	0.192408
76	2.22255	2.31601	2.26928	0.0660874
77	1.96842	2.0094	1.98891	0.0289812
78	2.10643	2.09818	2.1023	0.00582848
79	2.09248	2.04082	2.06665	0.0365338
80	2.45143	2.25833	2.35488	0.136543
81	2.2972	2.43609	2.36665	0.0982117
82	2.82706	2.54431	2.68568	0.199937
83	2.21963	2.18558	2.20261	0.024076
85	2.34063	2.39152	2.36608	0.0359825
86	2.82227	2.48568	2.65398	0.238003
87	2.27725	2.20584	2.24154	0.0504949
88	2.0894	2.07549	2.08244	0.00983534
89	2.22059	2.07105	2.14582	0.105747
90	2.67792	2.78323	2.73058	0.0744668
91	2.10613	2.29759	2.20186	0.135378
92	1.96381	2.00322	1.98351	0.0278661
93	2.07448	1.96772	2.0211	0.0754873
94	1.85076	1.84751	1.84913	0.00229762
95	1.87017	1.91034	1.89025	0.028408
96	2.34846	2.36033	2.3544	0.0083959
DBVPG6044 x YPS128 F6 generation
Segregant	Replica 1	Replica 2	Average	SD
1	2.2	2.1	2.15	0.0707107
2	2.3	2.4	2.35	0.0707107
3	2.2	2.2	2.2	0				Replica 1	Replica 2
4	2.4	2.3	2.35	0.0707107			Minimum	1.936	1.9
5	2.2	2.1	2.15	0.0707107			Maximum	2.5	2.5
6	2.4	2.1	2.25	0.212132			Sum	208.994	207.012
8	2.4	2.3	2.35	0.0707107			Points	95	95
9	2.1	2.2	2.15	0.0707107			Mean	2.19994	2.17907
10	2.3	2.4	2.35	0.0707107			Median	2.2	2.2
11	2.1	2.1	2.1	0			RMS	2.20358	2.18236
12	2.2	2.2	2.2	0			Std Deviation	0.127301	0.120361
13	2.2	2.2	2.2	0			Variance	0.0162055	0.0144868
14	2.1	2.1	2.1	0			Std Error	0.0130608	0.0123488
15	2.3	2.4	2.35	0.0707107			Skewness	0.367868	0.252692
16	2.4	2.5	2.45	0.0707107			Kurtosis	-0.37002	0.195157
17	2.5	2.5	2.5	0
18	2.4	2.3	2.35	0.0707107
19	2.4	2.3	2.35	0.0707107			One Way ANOVA
20	2.2	2.2	2.2	0			Data Table: Data 3
21	2.2	2.2	2.2	0			Factor A: 2 Groups
22	2.1	2.2	2.15	0.0707107			Replica 1, Replica 2
23	2.2	2.2	2.2	0
24	2.3	2.3	2.3	0			Analysis of Variance Results
25	2.3	2.3	2.3	0			Source	DF	SS	MS	F	P
26	2.1	2.1	2.1	0			Total	189	2.90576	0.0153744
27	2.3	2.2	2.25	0.0707107			A	1	0.0206754	0.0206754	1.34727	0.24723
28	2.3	2.3	2.3	0			Error	188	2.88508	0.0153462
29	2.2	2.2	2.2	0
30	2.2	2	2.1	0.141421
31	2.3	2.2	2.25	0.0707107
32	2.3	2.3	2.3	0			Pearson Product Moment Correlation - Ungrouped Data
33	2.5	2.3	2.4	0.141421			Statistic	Variable X	Variable Y
34	2.4	2.3	2.35	0.0707107			Mean	2.46664	2.43981
35	2.2	2.3	2.25	0.0707107			Biased Variance	0.0967703	0.0848007
36	2.4	2.4	2.4	0			Biased Standard Deviation	0.311079	0.291206
37	2.3	2.2	2.25	0.0707107			Covariance	0.0728751
38	2.3	2.4	2.35	0.0707107			Correlation	0.796087
39	2.2	2.2	2.2	0			Determination	0.633755
40	2	2.1	2.05	0.0707107			T-Test	12.7538
41	2.3	2.3	2.3	0			p-value (2 sided)	0
42	2.3	2.4	2.35	0.0707107			p-value (1 sided)	0
43	2	2.2	2.1	0.141421			Degrees of Freedom	94
44	2.5	2.2	2.35	0.212132			Number of Observations	96
45	2.2	2.2	2.2	0
46	2.2	2.2	2.2	0
47	2.1	2	2.05	0.0707107
48	2.2	2.2	2.2	0
49	2.1	2.1	2.1	0
50	2.2	2.1	2.15	0.0707107
51	2.1	2.1	2.1	0
52	2	2	2	0
53	2.1	2.2	2.15	0.0707107
54	2.1	2.1	2.1	0
55	2.4	2.3	2.35	0.0707107
56	2.1	2	2.05	0.0707107
57	2.2	2.1	2.15	0.0707107
58	2	1.9	1.95	0.0707107
59	2	1.9	1.95	0.0707107
60	2.1	2.2	2.15	0.0707107
61	2.1	2.2	2.15	0.0707107
62	2.1	2.1	2.1	0
63	2.2	2.2	2.2	0
64	2.4	2.3	2.35	0.0707107
65	2	2	2	0
66	2.2	2.2	2.2	0
67	2.2	2.2	2.2	0
68	2.2	2.2	2.2	0
69	2.3	2.2	2.25	0.0707107
70	2.2	2.2	2.2	0
71	2.2	2.1	2.15	0.0707107
72	2.2	2.2	2.2	0
73	2.4	2.2	2.3	0.141421
74	2.2	2.1	2.15	0.0707107
75	2.1	2.1	2.1	0
76	2.1	2	2.05	0.0707107
77	2.10035	2.07015	2.08525	0.021356
78	1.93566	2.02382	1.97974	0.0623353
79	2.04902	2.07052	2.05977	0.0152026
80	2.08351	2.08547	2.08449	0.00138582
81	2.01916	2.02441	2.02178	0.00371424
82	2.11626	1.95945	2.03785	0.110879
83	2.17011	2.12272	2.14641	0.033512
84	2.22625	2.16472	2.19548	0.0435082
85	2.07298	2.12176	2.09737	0.0344909
86	2.00162	2.05819	2.02991	0.0400039
87	2.16385	2.11551	2.13968	0.0341854
88	2.02881	2.0116	2.0202	0.0121726
89	2.08036	2.12133	2.10084	0.0289707
90	2.1575	2.14534	2.15142	0.00859726
91	2.1601	2.19846	2.17928	0.027124
92	2.24832	2.23682	2.24257	0.00812867
93	2.11026	2.15195	2.1311	0.0294778
94	2.1633	2.11533	2.13932	0.0339202
95	2.21907	2.19199	2.20553	0.0191545
96	2.18887	2.22268	2.20577	0.023912

## Sheet: Succinic acid
DBVPG6044 x YPS128 cross
Segregant	Replica 1	Replica 2	Average	SD
4	0.511096	0.571708	0.541402	0.0428592
5	0.760518	0.759349	0.759934	0.000826608
6	0.387456	0.384966	0.386211	0.0017607				Replica 1	Replica 2
7	0.614615	0.612285	0.61345	0.00164756			Minimum	0.236	0.24
8	0.465024	0.422422	0.443723	0.0301242			Maximum	0.779	0.873
9	0.294882	0.314604	0.304743	0.0139456			Sum	39.264	39.438
11	0.436517	0.406037	0.421277	0.0215526			Points	83	83
12	0.414732	0.422319	0.418525	0.00536482			Mean	0.47306	0.475157
14	0.565763	0.508839	0.537301	0.0402513			Median	0.478	0.464
15	0.602354	0.591931	0.597142	0.00737017			RMS	0.491746	0.49512
16	0.420919	0.440438	0.430678	0.013802			Std Deviation	0.135084	0.140023
17	0.553052	0.511379	0.532215	0.0294673			Variance	0.0182477	0.0196064
18	0.424084	0.468095	0.44609	0.0311205			Std Error	0.0148274	0.0153695
19	0.712711	0.632167	0.672439	0.0569532			Skewness	0.261464	0.351567
20	0.702679	0.67924	0.690959	0.0165739			Kurtosis	-0.764546	-0.561425
21	0.284705	0.295426	0.290065	0.00758089
22	0.336396	0.296528	0.316462	0.0281909
24	0.309832	0.310778	0.310305	0.000668923			One Way ANOVA
25	0.276	0.35	0.313	0.0523259			Data Table: Data 4
26	0.703499	0.873161	0.78833	0.119969			Factor A: 2 Groups
27	0.521854	0.517484	0.519669	0.00309006			Replica 1, Replica 2
28	0.544748	0.472109	0.508428	0.0513635
29	0.524961	0.570103	0.547532	0.0319202			Analysis of Variance Results
30	0.477633	0.43032	0.453977	0.0334553			Source	DF	SS	MS	F	P
31	0.611072	0.582581	0.596826	0.0201462			Total	165	3.10422	0.0188135
32	0.549495	0.604162	0.576828	0.0386554			A	1	0.000182386	0.000182386	0.00963623	0.92192
33	0.346328	0.32135	0.333839	0.0176621			Error	164	3.10404	0.0189271
34	0.522529	0.44522	0.483874	0.0546657
36	0.256965	0.284534	0.270749	0.0194942
37	0.778795	0.743793	0.761294	0.0247502
38	0.563933	0.542912	0.553422	0.0148641			Pearson Product Moment Correlation - Ungrouped Data
39	0.393408	0.413929	0.403668	0.0145105			Statistic	Variable X	Variable Y
40	0.49263	0.56553	0.52908	0.0515481			Mean	0.47306	0.475157
41	0.430276	0.435437	0.432856	0.00364938			Biased Variance	0.0180279	0.0193702
42	0.529788	0.639767	0.584777	0.0777669			Biased Standard Deviation	0.134268	0.139177
43	0.474504	0.405952	0.440228	0.0484736			Covariance	0.0175414
44	0.64582	0.604503	0.625161	0.0292155			Correlation	0.927384
45	0.459537	0.572574	0.516056	0.0799292			Determination	0.860042
46	0.325846	0.343714	0.33478	0.0126346			T-Test	22.3102
48	0.437827	0.455635	0.446731	0.0125922			p-value (2 sided)	0
49	0.410198	0.419656	0.414927	0.00668782			p-value (1 sided)	0
50	0.480986	0.554286	0.517636	0.0518309			Degrees of Freedom	81
51	0.492107	0.475695	0.483901	0.011605			Number of Observations	83
52	0.762586	0.6482	0.705393	0.0808831
53	0.605018	0.599756	0.602387	0.0037208
54	0.343946	0.385119	0.364532	0.0291137
55	0.357462	0.38665	0.372056	0.020639
56	0.625982	0.632595	0.629289	0.0046761
57	0.261439	0.256637	0.259038	0.00339553
58	0.377582	0.399031	0.388306	0.0151667
59	0.312549	0.313607	0.313078	0.000748119
61	0.645145	0.698142	0.671644	0.0374745
62	0.507343	0.503373	0.505358	0.00280721
63	0.525933	0.563258	0.544596	0.0263928
64	0.600859	0.464465	0.532662	0.0964451
65	0.281658	0.29892	0.290289	0.0122061
66	0.498974	0.551869	0.525421	0.0374024
67	0.563483	0.704291	0.633887	0.0995663
68	0.333626	0.316979	0.325302	0.0117712
69	0.23591	0.240102	0.238006	0.00296419
70	0.318468	0.313391	0.315929	0.00358998
71	0.349261	0.326546	0.337904	0.0160619
72	0.385682	0.422602	0.404142	0.0261064
74	0.317219	0.306527	0.311873	0.00756039
75	0.489029	0.503968	0.496498	0.0105635
76	0.607494	0.70959	0.658542	0.0721928
77	0.668236	0.604474	0.636355	0.0450865
78	0.66547	0.680939	0.673204	0.0109382
79	0.434733	0.477103	0.455918	0.0299601
80	0.504021	0.400297	0.452159	0.0733439
81	0.368648	0.374343	0.371495	0.00402697
82	0.620878	0.606725	0.613801	0.0100077
83	0.316153	0.300578	0.308366	0.0110132
84	0.368194	0.304799	0.336496	0.044827
86	0.540226	0.525984	0.533105	0.0100706
87	0.585695	0.567599	0.576647	0.0127958
88	0.52001	0.57697	0.54849	0.0402768
89	0.427939	0.402155	0.415047	0.018232
90	0.364511	0.381141	0.372826	0.0117592
91	0.564841	0.562975	0.563908	0.00131946
92	0.294741	0.275965	0.285353	0.0132766
93	0.294562	0.263048	0.278805	0.0222838
95	0.366518	0.332688	0.349603	0.0239214
DBVPG6765 x Y12 cross
Segregant	Replica 1	Replica 2	Average	SD
1	0.650553	0.635135	0.642844	0.0109023
2	0.573635	0.513316	0.543475	0.0426521
3	0.508596	0.510313	0.509454	0.00121415				Replica 1	Replica 2
4	0.413054	0.475539	0.444297	0.0441833			Minimum	0.173	0.138
5	0.659079	0.78488	0.72198	0.0889547			Maximum	1.397	1.154
6	0.426719	0.419344	0.423031	0.00521462			Sum	51.42	50.812
7	0.419928	0.526541	0.473235	0.075387			Points	96	96
8	0.348465	0.317288	0.332876	0.0220456			Mean	0.535625	0.529292
9	0.394089	0.406581	0.400335	0.00883306			Median	0.5035	0.5115
10	0.444215	0.43643	0.440322	0.00550466			RMS	0.572244	0.559366
11	0.506387	0.47638	0.491383	0.0212175			Std Deviation	0.202474	0.181893
12	0.40195	0.526452	0.464201	0.0880365			Variance	0.0409956	0.0330852
13	0.25474	0.269138	0.261939	0.0101812			Std Error	0.0206649	0.0185644
14	0.343382	0.39194	0.367661	0.0343361			Skewness	1.31344	0.772172
15	0.49423	0.488099	0.491164	0.00433552			Kurtosis	2.85254	0.999912
16	1.14649	1.04457	1.09553	0.0720616
17	0.621321	0.731252	0.676286	0.0777333
18	0.38857	0.38857	0.38857	0			One Way ANOVA
19	0.979643	0.967581	0.973612	0.00852902			Data Table: Data 5
20	0.678513	0.694782	0.686648	0.0115044			Factor A: 2 Groups
21	0.790236	1.15364	0.971938	0.256966			Replica 1, Replica 2
22	0.858449	0.925072	0.891761	0.0471096
23	0.396821	0.542025	0.469423	0.102674			Analysis of Variance Results
24	0.573762	0.665956	0.619859	0.0651908			Source	DF	SS	MS	F	P
25	0.960357	0.852872	0.906614	0.0760031			Total	191	7.0396	0.0368566
26	0.573219	0.651217	0.612218	0.0551526			A	1	0.00192533	0.00192533	0.0519792	0.8199
27	0.846154	0.824381	0.835267	0.0153958			Error	190	7.03768	0.0370404
28	0.440936	0.48739	0.464163	0.0328479
29	0.339093	0.460986	0.40004	0.0861913
30	1.39693	0.661863	1.02939	0.519769
31	0.429662	0.341453	0.385557	0.0623735			Pearson Product Moment Correlation - Ungrouped Data
32	0.777228	0.743884	0.760556	0.0235778			Statistic	Variable X	Variable Y
33	0.397816	0.475829	0.436822	0.0551636			Mean	0.535625	0.529292
34	0.691336	0.666387	0.678861	0.0176411			Biased Variance	0.0405686	0.0327406
35	0.309287	0.340431	0.324859	0.0220226			Biased Standard Deviation	0.201416	0.180944
36	0.640162	0.694539	0.66735	0.0384506			Covariance	0.030174
37	0.969614	0.499071	0.734343	0.332724			Correlation	0.819308
38	0.45767	0.502728	0.480199	0.0318608			Determination	0.671265
39	0.695782	0.676996	0.686389	0.0132836			T-Test	13.8544
40	0.822757	0.747272	0.785014	0.0533764			p-value (2 sided)	0
41	0.549449	0.539593	0.544521	0.00696883			p-value (1 sided)	0
42	0.388577	0.430963	0.40977	0.0299716			Degrees of Freedom	94
43	0.856401	0.698446	0.777423	0.111691			Number of Observations	96
44	0.344281	0.428577	0.386429	0.0596061
45	0.573673	0.559918	0.566796	0.00972617
46	0.424895	0.446589	0.435742	0.0153398
47	0.527315	0.551932	0.539624	0.0174071
48	0.382498	0.381067	0.381782	0.00101212
49	0.660441	0.746153	0.703297	0.0606073
50	0.303966	0.319633	0.311799	0.0110783
51	0.47103	0.528087	0.499559	0.0403458
52	0.39594	0.305613	0.350777	0.0638707
53	0.597865	0.602341	0.600103	0.00316538
54	0.249413	0.246853	0.248133	0.00181022
55	0.45404	0.448899	0.45147	0.00363544
56	0.441629	0.450322	0.445975	0.00614674
57	0.617626	0.601166	0.609396	0.0116394
58	0.635337	0.635916	0.635626	0.000409049
59	0.384007	0.501303	0.442655	0.0829409
60	0.470166	0.449407	0.459786	0.0146788
61	0.534722	0.515064	0.524893	0.0139007
62	0.256298	0.261776	0.259037	0.00387346
63	0.550288	0.53129	0.540789	0.0134336
64	0.668297	0.637105	0.652701	0.0220556
65	0.596626	0.574656	0.585641	0.0155349
66	0.49761	0.429817	0.463714	0.0479367
67	0.524561	0.524561	0.524561	0
68	0.566799	0.572128	0.569464	0.00376845
69	0.425415	0.43949	0.432452	0.00995319
70	0.772682	0.718965	0.745824	0.0379836
71	0.499589	0.50044	0.500015	0.000602072
72	0.334635	0.309828	0.322232	0.0175411
73	0.501218	0.311571	0.406395	0.134101
74	0.317476	0.256714	0.287095	0.0429651
75	0.757325	0.792061	0.774693	0.0245619
76	0.735995	0.805843	0.770919	0.0493899
77	0.526844	0.589986	0.558415	0.0446483
78	0.480025	0.532237	0.506131	0.0369194
79	0.243849	0.224441	0.234145	0.0137236
80	0.578724	0.428731	0.503727	0.106061
81	0.664406	0.748376	0.706391	0.0593761
82	0.172667	0.138184	0.155426	0.0243829
83	0.519259	0.541292	0.530275	0.0155799
84	0.477383	0.407841	0.442612	0.0491739
85	0.348585	0.309553	0.329069	0.0276003
86	0.535685	0.531666	0.533676	0.00284234
87	0.485663	0.51639	0.501027	0.0217276
88	0.330078	0.366221	0.34815	0.0255571
89	0.310892	0.288649	0.299771	0.0157279
90	0.688544	0.49106	0.589802	0.139642
91	0.323494	0.361397	0.342445	0.0268012
92	0.57116	0.42454	0.49785	0.103675
93	0.445179	0.48772	0.466449	0.0300806
94	0.356997	0.403749	0.380373	0.033059
95	0.555586	0.530517	0.543052	0.0177261
96	0.516385	0.517407	0.516896	0.000723087
DBVPG6765 x DBVPG6044 cross
Segregant	Replica 1	Replica 2	Average	SD
1	0.315192	0.351104	0.333148	0.025394
2	0.524211	0.507234	0.515722	0.0120044
3	0.278498	0.222937	0.250718	0.0392877				Replica 1	Replica 2
4	0.775446	0.765769	0.770607	0.00684282			Minimum	0.01	0.005
5	0.191753	0.402634	0.297194	0.149116			Maximum	1.152	1.004
6	0.415075	0.301394	0.358235	0.0803846			Sum	37.403	36.76
7	0.334686	0.417658	0.376172	0.05867			Points	91	91
8	0.410626	0.110464	0.260545	0.212246			Mean	0.411022	0.403956
9	0.449156	0.531488	0.490322	0.058217			Median	0.398	0.387
10	0.492272	0.698099	0.595186	0.145541			RMS	0.462128	0.450778
11	0.526007	0.577793	0.5519	0.0366184			Std Deviation	0.212412	0.201159
12	0.467043	0.172922	0.319982	0.207975			Variance	0.0451189	0.0404649
13	0.245112	0.21982	0.232466	0.0178841			Std Error	0.0222668	0.0210872
14	0.443523	0.484036	0.46378	0.0286474			Skewness	0.599437	0.298791
15	0.378269	0.462627	0.420448	0.0596501			Kurtosis	0.899119	-0.239658
16	0.328173	0.236106	0.28214	0.0651008
17	0.503549	0.499943	0.501746	0.00255031
18	0.388672	0.374785	0.381728	0.00981918			One Way ANOVA
19	0.418481	0.42397	0.421226	0.00388146			Data Table: Data 6
20	0.609119	0.357343	0.483231	0.178032			Factor A: 2 Groups
21	0.203451	0.388727	0.296089	0.13101			Replica 1, Replica 2
22	0.132339	0.199497	0.165918	0.0474877
23	0.830235	0.673217	0.751726	0.111028			Analysis of Variance Results
24	0.426351	0.497023	0.461687	0.049973			Source	DF	SS	MS	F	P
25	0.281295	0.289716	0.285505	0.00595471			Total	181	7.70481	0.042568
26	0.208943	0.169437	0.18919	0.0279353			A	1	0.0022717	0.0022717	0.0530871	0.81804
27	0.0170369	0.0496412	0.0333391	0.0230548			Error	180	7.70254	0.0427919
28	0.145504	0.175944	0.160724	0.0215246
29	0.349531	0.158332	0.253932	0.135198
30	0.00997771	0.00451536	0.00724653	0.00386246
32	0.521973	0.517661	0.519817	0.00304937			Pearson Product Moment Correlation - Ungrouped Data
33	0.271122	0.299732	0.285427	0.0202304			Statistic	Variable X	Variable Y
35	0.0118588	0.0843912	0.048125	0.0512881			Mean	0.411022	0.403956
36	0.505631	0.591283	0.548457	0.0605653			Biased Variance	0.0446231	0.0400203
37	0.36307	0.341987	0.352529	0.0149078			Biased Standard Deviation	0.211242	0.200051
38	0.555611	0.509228	0.53242	0.0327979			Covariance	0.0373099
40	0.21919	0.216994	0.218092	0.00155319			Correlation	0.873185
41	0.70669	0.72048	0.713585	0.00975117			Determination	0.762452
42	0.198717	0.209967	0.204342	0.00795495			T-Test	16.9015
43	0.275241	0.299328	0.287284	0.017032			p-value (2 sided)	0
44	0.0550513	0.063853	0.0594521	0.00622375			p-value (1 sided)	0
45	0.0140893	0.0140893	0.0140893	0			Degrees of Freedom	89
46	0.199116	0.228419	0.213768	0.0207205			Number of Observations	91
47	0.598138	0.638924	0.618531	0.0288405
48	0.395915	0.359004	0.377459	0.0261001
49	0.121956	0.121218	0.121587	0.000522063
50	0.403381	0.499414	0.451397	0.0679051
51	0.510241	0.569642	0.539941	0.042003
52	0.355118	0.367726	0.361422	0.00891507
53	0.755718	0.603929	0.679824	0.107331
54	0.650354	0.631615	0.640984	0.0132506
55	0.289811	0.266277	0.278044	0.016641
56	0.845799	0.729364	0.787581	0.0823319
58	0.499713	0.498531	0.499122	0.0008361
59	1.1517	0.626615	0.88916	0.371294
60	0.626615	0.78898	0.707798	0.11481
61	0.968239	1.00443	0.986335	0.0255921
62	0.518199	0.387106	0.452653	0.0926971
63	0.33672	0.380402	0.358561	0.0308877
64	0.406067	0.374849	0.390458	0.0220746
65	0.402509	0.330413	0.366461	0.0509791
66	0.243454	0.317326	0.28039	0.0522353
67	0.126442	0.120011	0.123227	0.00454754
68	0.742515	0.672243	0.707379	0.04969
69	0.699488	0.699358	0.699423	9.2011e-05
70	0.190377	0.168411	0.179394	0.0155319
71	0.590027	0.53398	0.562004	0.0396317
72	0.435069	0.396151	0.41561	0.0275193
73	0.452459	0.370286	0.411373	0.058105
74	0.635582	0.72369	0.679636	0.0623015
75	0.278814	0.27223	0.275522	0.00465556
76	0.310851	0.316589	0.31372	0.00405749
77	0.398369	0.329866	0.364117	0.0484388
78	0.244587	0.268281	0.256434	0.016754
79	0.354025	0.42141	0.387718	0.0476487
80	0.531674	0.448053	0.489864	0.0591291
81	0.364969	0.449107	0.407038	0.0594941
82	0.164909	0.164909	0.164909	0
83	0.338202	0.325012	0.331607	0.00932712
85	0.349517	0.386871	0.368194	0.0264132
86	0.324587	0.332921	0.328754	0.00589271
87	0.600607	0.500142	0.550375	0.0710395
88	0.550766	0.644173	0.597469	0.0660489
89	0.456896	0.410757	0.433827	0.0326249
90	0.624183	0.715289	0.669736	0.0644217
91	0.545876	0.661458	0.603667	0.0817288
92	0.645519	0.701375	0.673447	0.0394957
93	0.26768	0.276351	0.272015	0.00613173
94	0.407131	0.408152	0.407641	0.000722087
95	0.389792	0.392082	0.390937	0.00161919
96	0.303608	0.339376	0.321492	0.025292
DBVPG6044 x YPS128 F6 generation
Segregant	Replica 1	Replica 2	Average	SD
1	0.9	1	0.95	0.0707107
2	0.4	0.5	0.45	0.0707107
3	0.7	0.6	0.65	0.0707107				Replica 1	Replica 2
4	0.9	0.8	0.85	0.0707107			Minimum	0.037	0.2
5	0.8	0.8	0.8	0			Maximum	1.3	1.3
6	0.9	0.6	0.75	0.212132			Sum	64.338	62.928
8	0.6	0.7	0.65	0.0707107			Points	95	95
9	0.7	0.8	0.75	0.0707107			Mean	0.677242	0.6624
10	0.8	0.3	0.55	0.353553			Median	0.7	0.633
11	0.8	0.8	0.8	0			RMS	0.704254	0.688557
12	0.7	0.7	0.7	0			Std Deviation	0.194202	0.188978
13	0.5	0.5	0.5	0			Variance	0.0377144	0.0357128
14	0.9	0.8	0.85	0.0707107			Std Error	0.0199247	0.0193888
15	0.4	0.4	0.4	0			Skewness	0.0179247	0.511977
16	0.3	0.2	0.25	0.0707107			Kurtosis	0.979656	0.828583
17	0.4	0.4	0.4	0
18	0.5	0.5	0.5	0
19	0.7	0.6	0.65	0.0707107			One Way ANOVA
20	0.6	0.6	0.6	0			Data Table: Data 7
21	0.6	0.6	0.6	0			Factor A: 2 Groups
22	1	0.7	0.85	0.212132			Replica 1, Replica 2
23	0.8	0.8	0.8	0
24	1	1.2	1.1	0.141421			Analysis of Variance Results
25	0.7	0.7	0.7	0			Source	DF	SS	MS	F	P
26	0.8	0.7	0.75	0.0707107			Total	189	6.91262	0.0365747
27	0.8	0.8	0.8	0			A	1	0.0104637	0.0104637	0.285008	0.59407
28	0.7	0.7	0.7	0			Error	188	6.90216	0.0367136
29	0.5	0.4	0.45	0.0707107
30	0.8	0.7	0.75	0.0707107
31	0.8	0.7	0.75	0.0707107
32	0.6	0.6	0.6	0			Pearson Product Moment Correlation - Ungrouped Data
33	0.8	0.8	0.8	0			Statistic	Variable X	Variable Y
34	0.7	0.7	0.7	0			Mean	0.677242	0.6624
35	0.9	0.9	0.9	0			Biased Variance	0.0373174	0.0353369
36	0.6	0.6	0.6	0			Biased Standard Deviation	0.193177	0.187981
37	0.8	0.8	0.8	0			Covariance	0.0288763
38	0.7	0.6	0.65	0.0707107			Correlation	0.786821
39	0.9	1	0.95	0.0707107			Determination	0.619088
40	0.7	0.7	0.7	0			T-Test	12.2943
41	0.6	0.5	0.55	0.0707107			p-value (2 sided)	0
42	0.8	0.9	0.85	0.0707107			p-value (1 sided)	0
43	0.6	0.5	0.55	0.0707107			Degrees of Freedom	93
44	0.4	1	0.7	0.424264			Number of Observations	95
45	0.9	0.9	0.9	0
46	0.6	0.6	0.6	0
47	0.8	0.8	0.8	0
48	0.8	0.7	0.75	0.0707107
49	0.6	0.6	0.6	0
50	0.6	0.5	0.55	0.0707107
51	0.6	0.5	0.55	0.0707107
52	0.8	0.7	0.75	0.0707107
53	0.6	0.6	0.6	0
54	1.3	1.3	1.3	0
55	0.5	0.4	0.45	0.0707107
56	1.1	0.9	1	0.141421
57	0.5	0.5	0.5	0
58	1	1	1	0
59	1	0.9	0.95	0.0707107
60	0.6	0.7	0.65	0.0707107
61	0.7	0.5	0.6	0.141421
62	0.8	0.8	0.8	0
63	0.5	0.6	0.55	0.0707107
64	0.4	0.5	0.45	0.0707107
65	0.8	0.8	0.8	0
66	0.6	0.7	0.65	0.0707107
67	0.6	0.5	0.55	0.0707107
68	0.5	0.5	0.5	0
69	0.5	0.6	0.55	0.0707107
70	0.6	0.6	0.6	0
71	0.6	0.6	0.6	0
72	0.7	0.8	0.75	0.0707107
73	0.6	0.6	0.6	0
74	0.7	0.8	0.75	0.0707107
75	0.5	0.5	0.5	0
76	0.8	0.7	0.75	0.0707107
77	0.582612	0.540161	0.561386	0.0300176
78	0.457597	0.447226	0.452412	0.00733388
79	0.582729	0.560348	0.571539	0.0158259
80	0.810667	0.718644	0.764656	0.0650698
81	0.86834	0.864211	0.866276	0.00291935
82	1.00712	0.951815	0.979467	0.0391057
83	0.650869	0.633342	0.642105	0.0123935
84	0.497658	0.546991	0.522325	0.0348832
85	0.777654	0.719431	0.748542	0.0411699
86	0.676306	0.651174	0.66374	0.0177711
87	0.47674	0.460169	0.468454	0.0117174
88	0.856384	0.847353	0.851869	0.00638576
89	0.620391	0.554682	0.587537	0.0464636
90	0.520338	0.451623	0.485981	0.0485888
91	0.358047	0.353424	0.355736	0.00326939
92	0.701175	0.740931	0.721053	0.0281114
93	0.630619	0.619406	0.625012	0.00792895
94	0.631066	0.554282	0.592674	0.0542945
95	0.294199	0.313344	0.303772	0.0135376
96	0.0370971	0.502172	0.269634	0.328857

## Sheet: Acetic acid
DBVPG6044 x YPS128 cross
Segregant	Replica 1	Replica 2	Average	SD
4	1.69235	1.70313	1.69774	0.00762261
5	1.18304	1.16853	1.17579	0.0102601
6	1.40601	1.43112	1.41857	0.0177555				Replica 1	Replica 2
7	2.09398	2.16403	2.12901	0.0495328			Minimum	0.808	0.798
8	3.06955	2.78738	2.92847	0.199524			Maximum	3.912	3.76
9	1.94745	2.02821	1.98783	0.0571059			Sum	152.468	151.43
11	0.895153	0.937462	0.916308	0.029917			Points	83	83
12	1.24183	1.24257	1.2422	0.000523259			Mean	1.83696	1.82446
14	1.71555	1.61629	1.66592	0.0701874			Median	1.721	1.703
15	1.65529	1.71683	1.68606	0.0435154			RMS	1.92214	1.90909
16	1.72099	1.93462	1.82781	0.151059			Std Deviation	0.569298	0.565552
17	1.95486	1.97247	1.96366	0.0124522			Variance	0.324101	0.319849
18	1.32874	1.26014	1.29444	0.0485075			Std Error	0.0624886	0.0620774
19	1.43766	1.39101	1.41433	0.0329865			Skewness	1.02342	0.929975
20	2.82802	2.82999	2.829	0.001393			Kurtosis	1.20813	0.832138
21	1.77521	1.79806	1.78663	0.0161574
22	1.63442	1.54481	1.58962	0.0633638
24	1.94576	1.79125	1.8685	0.109255			One Way ANOVA
25	1.859	1.859	1.859	0			Data Table: Data 8
26	1.05099	1.07316	1.06208	0.0156766			Factor A: 2 Groups
27	1.60678	1.77194	1.68936	0.116786			Replica 1, Replica 2
28	1.37288	1.50358	1.43823	0.0924189
29	1.87886	2.06232	1.97059	0.129726			Analysis of Variance Results
30	1.45724	1.45585	1.45655	0.000982878			Source	DF	SS	MS	F	P
31	1.83152	1.86028	1.8459	0.0203364			Total	165	52.8104	0.320063
32	3.91157	3.75985	3.83571	0.107282			A	1	0.00649062	0.00649062	0.0201588	0.88727
33	2.39637	2.3274	2.36189	0.0487692			Error	164	52.8039	0.321975
34	1.2018	1.19627	1.19903	0.0039103
36	1.51275	1.65445	1.5836	0.100197
37	1.72059	1.63123	1.67591	0.0631871
38	2.10372	2.12485	2.11428	0.0149412			Pearson Product Moment Correlation - Ungrouped Data
39	2.15531	1.91813	2.03672	0.167712			Statistic	Variable X	Variable Y
40	1.71604	1.68658	1.70131	0.0208314			Mean	1.83696	1.82446
41	3.0225	3.09061	3.05655	0.048161			Biased Variance	0.320196	0.315996
42	2.02741	1.95957	1.99349	0.0479701			Biased Standard Deviation	0.565859	0.562135
43	2.14948	1.97354	2.06151	0.124408			Covariance	0.316666
44	1.49154	1.40119	1.44637	0.0638871			Correlation	0.983532
45	1.19337	1.17891	1.18614	0.0102248			Determination	0.967336
46	1.52006	1.50073	1.51039	0.0136684			T-Test	48.9774
48	1.48636	1.57037	1.52836	0.059404			p-value (2 sided)	0
49	3.13869	2.88956	3.01412	0.176162			p-value (1 sided)	0
50	1.68708	1.67543	1.68125	0.00823779			Degrees of Freedom	81
51	1.86999	1.83879	1.85439	0.0220617			Number of Observations	83
52	1.22898	1.04798	1.13848	0.127986
53	1.54695	1.49737	1.52216	0.0350584
54	2.89148	3.17367	3.03258	0.199538
55	1.78125	1.85583	1.81854	0.052736
56	2.02029	1.96588	1.99309	0.0384737
57	1.15948	1.14062	1.15005	0.013336
58	1.90097	1.83926	1.87011	0.0436356
59	2.3748	2.39533	2.38506	0.0145169
61	1.35052	1.39331	1.37191	0.0302571
62	1.73393	1.98705	1.86049	0.178983
63	1.33347	1.24448	1.28897	0.0629254
64	2.75956	2.70549	2.73252	0.0382333
65	2.36888	2.40358	2.38623	0.0245366
66	1.42878	1.43404	1.43141	0.00371938
67	2.72334	2.9214	2.82237	0.14005
68	1.56458	1.58533	1.57496	0.0146725
69	1.67115	1.66869	1.66992	0.00173948
70	1.81947	1.75059	1.78503	0.0487055
71	1.63396	1.5426	1.58828	0.0646013
72	1.35302	1.32265	1.33784	0.0214748
74	0.808284	0.797655	0.80297	0.00751584
75	2.76339	2.77421	2.7688	0.0076509
76	1.43389	1.37691	1.4054	0.0402909
77	1.58457	1.54533	1.56495	0.0277469
78	2.45653	2.27906	2.3678	0.12549
79	1.83726	1.98245	1.90985	0.102665
80	1.61685	1.57773	1.59729	0.027662
81	1.55942	1.49543	1.52743	0.0452478
82	1.08288	1.07533	1.0791	0.00533866
83	1.57936	1.56706	1.57321	0.00869741
84	2.08357	2.02875	2.05616	0.0387636
86	1.79428	1.68726	1.74077	0.0756746
87	2.0427	2.0597	2.0512	0.0120208
88	1.21114	1.19627	1.20371	0.0105147
89	2.55286	2.64319	2.59802	0.063873
90	2.5972	2.59123	2.59422	0.00422143
91	1.37138	1.28341	1.3274	0.0622042
92	2.66002	2.53465	2.59734	0.08865
93	2.15078	2.12013	2.13546	0.0216728
95	1.74927	1.65951	1.70439	0.0634699
DBVPG6765 x Y12 cross
Segregant	Replica 1	Replica 2	Average	SD
1	1.27594	1.2463	1.26112	0.0209529
2	1.71383	1.61218	1.663	0.0718787
3	1.50507	1.54561	1.52534	0.0286628				Replica 1	Replica 2
4	1.58694	1.753	1.66997	0.117425			Minimum	0.867	0.939
5	1.50476	1.51864	1.5117	0.00981756			Maximum	2.244	2.406
6	1.84684	1.6835	1.76517	0.115498			Sum	147.847	147.331
7	1.34401	1.33085	1.33743	0.00930015			Points	96	96
8	1.39747	1.36226	1.37986	0.0248995			Mean	1.54007	1.5347
9	1.79092	1.80215	1.79653	0.00793874			Median	1.533	1.509
10	1.68728	1.6026	1.64494	0.0598804			RMS	1.56535	1.56373
11	1.4745	1.44431	1.45941	0.021344			Std Deviation	0.281621	0.301472
12	1.37559	1.57846	1.47702	0.143454			Variance	0.0793105	0.0908854
13	1.57246	1.57882	1.57564	0.00449912			Std Error	0.0287428	0.0307689
14	1.08531	1.10426	1.09478	0.0133996			Skewness	0.0854803	0.373701
15	1.87687	1.89944	1.88816	0.0159601			Kurtosis	-0.0634902	0.0138461
16	1.19229	1.33681	1.26455	0.102192
17	1.01351	1.05549	1.0345	0.0296843
18	1.98925	2.11236	2.0508	0.0870489			One Way ANOVA
19	1.27667	1.36559	1.32113	0.0628729			Data Table: Data 9
20	1.62427	1.68607	1.65517	0.0436944			Factor A: 2 Groups
21	1.27668	1.5719	1.42429	0.208752			Replica 1, Replica 2
22	1.37641	1.29067	1.33354	0.0606247
23	1.66577	1.45391	1.55984	0.149809			Analysis of Variance Results
24	1.47185	1.46453	1.46819	0.00517129			Source	DF	SS	MS	F	P
25	1.78767	1.75961	1.77364	0.0198421			Total	191	16.17	0.0846597
26	1.40299	1.4735	1.43825	0.0498597			A	1	0.00138675	0.00138675	0.0162959	0.89856
27	1.2829	1.32481	1.30386	0.0296369			Error	190	16.1686	0.0850979
28	1.6691	1.77507	1.72208	0.0749319
29	1.42142	1.43703	1.42922	0.0110356
30	1.37849	1.32384	1.35116	0.0386456
31	1.98574	2.24463	2.11519	0.183066			Pearson Product Moment Correlation - Ungrouped Data
32	1.14165	1.0329	1.08727	0.0768952			Statistic	Variable X	Variable Y
33	1.69607	1.6747	1.68538	0.0151113			Mean	1.54007	1.5347
34	1.9397	1.95893	1.94931	0.0135961			Biased Variance	0.0784843	0.0899387
35	1.5147	1.42643	1.47056	0.06242			Biased Standard Deviation	0.280151	0.299898
36	1.48335	1.46522	1.47428	0.0128195			Covariance	0.0798881
37	1.58323	1.33359	1.45841	0.17652			Correlation	0.940957
38	1.7243	1.78353	1.75392	0.0418849			Determination	0.885399
39	1.62992	1.59783	1.61387	0.0226883			T-Test	26.9488
40	1.6396	1.49686	1.56823	0.100931			p-value (2 sided)	0
41	2.14665	2.40583	2.27624	0.183273			p-value (1 sided)	0
42	1.74956	1.82241	1.78599	0.0515125			Degrees of Freedom	94
43	1.36534	1.26065	1.31299	0.0740271			Number of Observations	96
44	1.24592	1.26253	1.25423	0.0117486
45	1.24439	1.18997	1.21718	0.0384794
46	1.48161	1.37476	1.42819	0.0755585
47	2.24436	2.17853	2.21145	0.046552
48	1.69084	1.63793	1.66439	0.0374123
49	1.35505	1.23239	1.29372	0.0867318
50	1.66075	1.64054	1.65064	0.0142939
51	1.55995	1.4986	1.52927	0.0433773
52	1.59213	1.5223	1.55721	0.0493736
53	1.22018	1.22415	1.22216	0.00280732
54	1.79161	1.84278	1.8172	0.0361848
55	1.68993	1.56386	1.62689	0.0891461
56	2.18374	2.1694	2.17657	0.0101394
57	1.69727	1.69183	1.69455	0.0038431
58	1.48886	1.47226	1.48056	0.0117382
59	1.75467	1.87037	1.81252	0.081813
60	1.47682	1.54586	1.51134	0.0488191
61	1.83502	1.77845	1.80673	0.0400003
62	1.33028	1.29072	1.3105	0.0279707
63	1.75268	1.69853	1.72561	0.0382914
64	1.3418	1.23826	1.29003	0.0732154
65	1.55303	1.49453	1.52378	0.0413693
66	1.5768	1.34739	1.4621	0.162224
67	1.52445	1.3979	1.46117	0.0894793
68	1.71494	1.83654	1.77574	0.0859846
69	1.04256	1.04239	1.04247	0.000117723
70	1.30334	1.11446	1.2089	0.133557
71	1.25886	1.21271	1.23579	0.0326312
72	2.03621	1.91569	1.97595	0.0852232
73	2.0991	2.03208	2.06559	0.0473922
74	1.71657	1.71464	1.71561	0.00136331
75	0.943167	1.03577	0.989468	0.0654799
76	0.867408	0.938548	0.902978	0.050304
77	1.52022	1.4723	1.49626	0.0338835
78	1.60937	1.7071	1.65824	0.0691036
79	1.83176	1.69642	1.76409	0.0956968
80	1.11903	0.956936	1.03798	0.114615
81	1.04276	1.04594	1.04435	0.00225383
82	1.7975	1.8124	1.80495	0.0105391
83	1.17881	1.21633	1.19757	0.0265352
84	1.45989	1.39171	1.4258	0.0482077
85	1.42947	1.48923	1.45935	0.0422561
86	1.47975	1.37585	1.4278	0.073467
87	1.54238	1.56398	1.55318	0.0152699
88	1.42318	1.486	1.45459	0.0444178
89	1.78177	1.88058	1.83117	0.069867
90	1.04933	1.11889	1.08411	0.0491828
91	1.69253	1.85157	1.77205	0.112456
92	1.42349	1.33537	1.37943	0.0623156
93	1.54639	1.65275	1.59957	0.0752063
94	2.04281	2.11017	2.07649	0.0476277
95	1.51815	1.54002	1.52908	0.0154626
96	1.61808	1.61969	1.61888	0.00114021
DBVPG6765 x DBVPG6044 cross
Segregant	Replica 1	Replica 2	Average	SD
1	1.28489	1.32874	1.30682	0.0310087
2	1.61893	1.54704	1.58299	0.0508366
3	1.73778	1.7595	1.74864	0.0153563				Replica 1	Replica 2
4	1.66237	1.69604	1.67921	0.0238096			Minimum	1.003	0.856
5	1.76154	1.97275	1.86714	0.149351			Maximum	3.941	3.73
6	1.79652	1.54874	1.67263	0.175206			Sum	171.923	174.35
7	1.65057	1.75684	1.70371	0.0751436			Points	94	94
8	1.97819	1.89191	1.93505	0.0610111			Mean	1.82897	1.85479
9	2.30651	2.00072	2.15361	0.216228			Median	1.792	1.7875
10	1.51078	1.52819	1.51949	0.0123154			RMS	1.87322	1.90111
11	2.38685	2.68886	2.53786	0.213553			Std Deviation	0.406925	0.41937
12	2.02925	2.09766	2.06346	0.048372			Variance	0.165588	0.175871
13	1.43978	1.39697	1.41837	0.030273			Std Error	0.0419711	0.0432547
14	1.66031	1.68303	1.67167	0.0160617			Skewness	1.53416	1.09676
15	1.78705	1.85745	1.82225	0.0497818			Kurtosis	6.45895	3.53391
16	2.07487	2.06023	2.06755	0.0103559
17	2.33039	2.42701	2.3787	0.0683214
18	2.1734	2.099	2.1362	0.0526091			One Way ANOVA
19	1.76861	1.67957	1.72409	0.0629649			Data Table: Data 10
20	1.44203	1.70697	1.5745	0.187341			Factor A: 2 Groups
21	1.66576	2.13951	1.90263	0.33499			Replica 1, Replica 2
22	1.10489	1.08417	1.09453	0.0146509
23	1.33417	1.35961	1.34689	0.017987			Analysis of Variance Results
24	1.80682	1.87878	1.8428	0.0508803			Source	DF	SS	MS	F	P
25	1.59005	1.67384	1.63195	0.059251			Total	187	31.787	0.169984
26	1.96451	1.80476	1.88464	0.112958			A	1	0.0313315	0.0313315	0.183516	0.66886
27	1.35816	1.33885	1.34851	0.0136531			Error	186	31.7557	0.170729
28	1.40944	1.57879	1.49412	0.119746
29	1.0033	1.0351	1.0192	0.0224899
30	1.53998	1.64605	1.59302	0.0749993
31	1.57407	1.3597	1.46689	0.151584			Pearson Product Moment Correlation - Ungrouped Data
32	1.68392	1.51716	1.60054	0.117921			Statistic	Variable X	Variable Y
33	1.9949	1.82444	1.90967	0.120535			Mean	1.82897	1.85479
34	2.29188	2.30292	2.2974	0.00780582			Biased Variance	0.163826	0.174
35	1.2906	0.856295	1.07345	0.307098			Biased Standard Deviation	0.404755	0.417133
36	2.11474	2.10066	2.1077	0.00995238			Covariance	0.156162
37	1.79798	1.74495	1.77147	0.0374921			Correlation	0.915089
38	3.94123	3.73004	3.83563	0.149328			Determination	0.837388
39	2.2166	2.00479	2.11069	0.149769			T-Test	21.7661
40	2.46139	2.59189	2.52664	0.0922809			p-value (2 sided)	0
41	1.95255	1.97499	1.96377	0.0158651			p-value (1 sided)	0
42	2.52515	2.67484	2.6	0.105849			Degrees of Freedom	92
43	2.26757	2.3975	2.33253	0.0918717			Number of Observations	94
44	1.48833	1.72285	1.60559	0.165832
45	1.04315	1.25947	1.15131	0.152962
46	1.95835	2.02863	1.99349	0.0496954
47	1.66885	1.73901	1.70393	0.0496128
48	1.95351	1.89077	1.92214	0.0443589
49	1.82799	1.74922	1.78861	0.0557031
50	1.21141	1.23473	1.22307	0.0164946
51	2.11662	2.59564	2.35613	0.338719
52	1.69215	1.71683	1.70449	0.0174572
53	2.73538	2.65665	2.69601	0.0556765
54	1.87928	1.78434	1.83181	0.0671327
55	1.96391	1.93503	1.94947	0.0204212
56	1.52652	1.47186	1.49919	0.0386494
58	1.98219	2.00796	1.99507	0.0182215
59	1.51901	1.66092	1.58996	0.100348
60	1.66092	1.78185	1.72138	0.0855109
61	1.58877	1.61623	1.6025	0.0194206
62	2.13311	2.05871	2.09591	0.0526062
63	1.51432	1.51121	1.51277	0.00219877
64	1.89739	1.73045	1.81392	0.118041
65	1.2837	2.21946	1.75158	0.661683
66	1.85257	1.92744	1.89001	0.0529376
67	1.7759	1.75773	1.76682	0.0128461
68	1.9147	1.85974	1.88722	0.0388668
69	1.69259	1.823	1.7578	0.0922183
70	1.9228	1.91128	1.91704	0.00814665
71	1.67369	1.65056	1.66213	0.0163503
72	1.80949	1.68472	1.74711	0.0882261
73	2.16174	2.09171	2.12673	0.0495169
74	1.48592	1.58119	1.53355	0.0673615
75	1.58955	1.38438	1.48696	0.14508
76	2.15362	2.17075	2.16219	0.0121122
77	1.86613	1.9394	1.90276	0.0518078
78	2.35715	2.44527	2.40121	0.0623099
79	1.71344	1.86227	1.78786	0.105237
80	1.66317	1.52255	1.59286	0.0994383
81	1.78671	1.90765	1.84718	0.0855166
82	2.69078	2.89618	2.79348	0.14524
83	2.07583	2.18358	2.12971	0.0761955
85	1.8078	1.76832	1.78806	0.0279166
86	2.23012	2.35506	2.29259	0.0883438
87	1.80462	1.76614	1.78538	0.0272065
88	2.00909	2.00886	2.00897	0.000164243
89	1.89474	1.88072	1.88773	0.0099144
90	1.62951	1.64069	1.6351	0.00790456
91	1.81847	1.94607	1.88227	0.0902312
92	1.42578	1.34892	1.38735	0.0543445
93	1.61175	1.6663	1.63902	0.0385725
94	1.73361	1.76722	1.75042	0.0237668
95	1.67108	1.79116	1.73112	0.084908
96	2.16046	2.08955	2.125	0.0501407
DBVPG6044 x YPS128 F6 generation
Segregant	Replica 1	Replica 2	Average	SD
1	1.4	1.3	1.35	0.0707107
2	2	2.1	2.05	0.0707107
3	1.6	1.5	1.55	0.0707107				Replica 1	Replica 2
4	1.7	1.5	1.6	0.141421			Minimum	1.029	1.078
5	1.5	1.5	1.5	0			Maximum	2.974	2.991
6	2.1	2.1	2.1	0			Sum	168.637	165.259
8	1.7	1.8	1.75	0.0707107			Points	95	95
9	1.2	1.2	1.2	0			Mean	1.77513	1.73957
10	1.5	1.6	1.55	0.0707107			Median	1.7	1.7
11	1.4	1.4	1.4	0			RMS	1.82849	1.78713
12	2	2	2	0			Std Deviation	0.44083	0.411715
13	1.2	1.2	1.2	0			Variance	0.194331	0.16951
14	1.8	1.7	1.75	0.0707107			Std Error	0.0452282	0.0422411
15	2.3	2.2	2.25	0.0707107			Skewness	0.638113	0.678809
16	2.5	2.3	2.4	0.141421			Kurtosis	-0.10154	0.158215
17	1.7	1.9	1.8	0.141421
18	1.5	1.5	1.5	0
19	2.9	2.5	2.7	0.282843			One Way ANOVA
20	1.9	1.8	1.85	0.0707107			Data Table: Data 11
21	1.6	1.6	1.6	0			Factor A: 2 Groups
22	2.4	1.9	2.15	0.353553			Replica 1, Replica 2
23	1.4	1.5	1.45	0.0707107
24	1.2	1.3	1.25	0.0707107			Analysis of Variance Results
25	2	2	2	0			Source	DF	SS	MS	F	P
26	1.8	1.9	1.85	0.0707107			Total	189	34.2611	0.181276
27	1.4	1.4	1.4	0			A	1	0.0600573	0.0600573	0.330129	0.56627
28	1.6	1.6	1.6	0			Error	188	34.201	0.18192
29	2	2	2	0
30	2.3	2.4	2.35	0.0707107
31	2	1.8	1.9	0.141421
32	1.7	1.7	1.7	0			Pearson Product Moment Correlation - Ungrouped Data
33	1.7	1.6	1.65	0.0707107			Statistic	Variable X	Variable Y
34	1.5	1.4	1.45	0.0707107			Mean	1.77513	1.73957
35	1.3	1.3	1.3	0			Biased Variance	0.192286	0.167725
36	2.4	2.2	2.3	0.141421			Biased Standard Deviation	0.438504	0.409543
37	1.5	1.5	1.5	0			Covariance	0.173721
38	1.7	1.7	1.7	0			Correlation	0.957157
39	1.3	1.2	1.25	0.0707107			Determination	0.91615
40	1.2	1.2	1.2	0			T-Test	31.8766
41	1.6	1.6	1.6	0			p-value (2 sided)	0
42	1.6	1.7	1.65	0.0707107			p-value (1 sided)	0
43	1.8	1.8	1.8	0			Degrees of Freedom	93
44	2.6	1.8	2.2	0.565685			Number of Observations	95
45	1.4	1.3	1.35	0.0707107
46	1.1	1.1	1.1	0
47	1.6	1.6	1.6	0
48	2.2	2.3	2.25	0.0707107
49	2.1	2	2.05	0.0707107
50	1.7	1.6	1.65	0.0707107
51	1.9	1.8	1.85	0.0707107
52	2.4	2.2	2.3	0.141421
53	1.9	1.9	1.9	0
54	1.8	1.8	1.8	0
55	1.8	1.7	1.75	0.0707107
56	1.8	1.7	1.75	0.0707107
57	2.7	2.7	2.7	0
58	2.4	2.3	2.35	0.0707107
59	1.9	1.9	1.9	0
60	1.5	1.5	1.5	0
61	1.4	1.3	1.35	0.0707107
62	2.8	2.8	2.8	0
63	1.7	1.7	1.7	0
64	1.2	1.2	1.2	0
65	2.1	2	2.05	0.0707107
66	1.4	1.4	1.4	0
67	1.5	1.5	1.5	0
68	1.2	1.2	1.2	0
69	1.2	1.2	1.2	0
70	2	2	2	0
71	2.5	2.4	2.45	0.0707107
72	2.3	2.5	2.4	0.141421
73	1.8	1.7	1.75	0.0707107
74	1.2	1.2	1.2	0
75	1.1	1.1	1.1	0
76	1.7	1.7	1.7	0
77	1.45825	1.48128	1.46977	0.0162791
78	1.02873	1.07839	1.05356	0.0351139
79	1.36022	1.3947	1.37746	0.0243773
80	1.58683	1.61523	1.60103	0.0200823
81	2.15656	2.21729	2.18693	0.0429444
82	1.46551	1.36707	1.41629	0.069603
83	1.89981	1.93929	1.91955	0.0279185
84	2.63722	2.61063	2.62393	0.0188035
85	1.4539	1.46372	1.45881	0.00694758
86	2.07433	2.01207	2.0432	0.0440229
87	1.87609	1.86839	1.87224	0.00544091
88	2.29315	2.29507	2.29411	0.00135857
89	1.98063	1.91301	1.94682	0.0478128
90	1.77134	1.67693	1.72413	0.0667568
91	1.73757	1.68067	1.70912	0.0402348
92	1.73856	1.70799	1.72327	0.0216184
93	2.97412	2.99088	2.9825	0.0118511
94	1.24772	1.24576	1.24674	0.0013842
95	1.8221	1.83278	1.82744	0.00755613
96	1.27316	1.36801	1.32059	0.0670701

## Sheet: Glycerol
DBVPG6044 x YPS128 cross
Segregant	Replica 1	Replica 2	Average	SD
4	6.70842	6.70266	6.70554	0.00407294
5	6.6018	6.68313	6.64246	0.057509
6	6.77271	6.82793	6.80032	0.0390464				Replica 1	Replica 2
7	7.96423	8.34667	8.15545	0.270426			Minimum	4.806	4.948
8	9.85655	8.98149	9.41902	0.618761			Maximum	10.881	11.064
9	6.91191	7.07257	6.99224	0.113604			Sum	612.026	610.713
11	6.05721	6.13828	6.09774	0.0573251			Points	83	83
12	5.46797	5.27221	5.37009	0.138423			Mean	7.37381	7.35799
14	6.98167	6.70539	6.84353	0.195359			Median	7.216	7.149
15	6.0175	6.5016	6.25955	0.34231			RMS	7.4756	7.47087
16	7.21623	7.66823	7.44223	0.319612			Std Deviation	1.23695	1.30167
17	6.67827	6.98624	6.83225	0.217768			Variance	1.53003	1.69435
18	9.07279	9.21184	9.14231	0.0983232			Std Error	0.135772	0.142877
19	7.71369	7.65111	7.6824	0.0442507			Skewness	0.371641	0.47767
20	8.48439	8.50994	8.49716	0.0180666			Kurtosis	0.00283956	0.0279653
21	5.98955	6.18025	6.0849	0.134845
22	6.78813	6.23348	6.5108	0.392197
24	6.19077	5.739	5.96488	0.31945			One Way ANOVA
25	7.184	6.978	7.081	0.145664			Data Table: Data 12
26	8.99713	9.91628	9.4567	0.649937			Factor A: 2 Groups
27	7.1764	7.82198	7.49919	0.456494			Replica 1, Replica 2
28	7.57434	7.37138	7.47286	0.143514
29	8.14053	8.71301	8.42677	0.404804			Analysis of Variance Results
30	7.42566	7.22677	7.32621	0.140636			Source	DF	SS	MS	F	P
31	6.63114	6.65508	6.64311	0.0169281			Total	165	264.41	1.60248
32	10.8814	10.7723	10.8269	0.0771453			A	1	0.0103854	0.0103854	0.00644178	0.93613
33	7.70488	7.43845	7.57166	0.188394			Error	164	264.399	1.61219
34	5.28333	5.24859	5.26596	0.0245649
36	6.05975	6.92554	6.49264	0.612206
37	7.70093	7.37196	7.53644	0.232617
38	8.22043	8.30799	8.26421	0.0619143			Pearson Product Moment Correlation - Ungrouped Data
39	9.19435	8.79872	8.99653	0.279753			Statistic	Variable X	Variable Y
40	6.8525	6.57755	6.71502	0.194419			Mean	7.37381	7.35799
41	9.00045	9.09087	9.04566	0.0639366			Biased Variance	1.5116	1.67393
42	8.90284	8.99109	8.94696	0.0624022			Biased Standard Deviation	1.22947	1.29381
43	8.00082	7.2588	7.62981	0.524687			Covariance	1.52442
44	8.45431	8.08648	8.2704	0.260095			Correlation	0.946786
45	5.96947	5.7197	5.84459	0.176614			Determination	0.896403
46	7.05685	6.86269	6.95977	0.137292			T-Test	26.4741
48	4.80617	5.13957	4.97287	0.235749			p-value (2 sided)	0
49	9.60204	9.34579	9.47391	0.181196			p-value (1 sided)	0
50	8.59433	8.5659	8.58011	0.020103			Degrees of Freedom	81
51	7.83005	7.62367	7.72686	0.145933			Number of Observations	83
52	5.92	5.43026	5.67513	0.346298
53	7.30527	7.11831	7.21179	0.132201
54	8.29907	9.05324	8.67616	0.533279
55	7.36787	7.72732	7.54759	0.25417
56	8.80422	8.3793	8.59176	0.300464
57	6.14792	6.02434	6.08613	0.0873843
58	6.39166	6.05895	6.22531	0.235261
59	7.28657	7.39357	7.34007	0.0756604
61	8.41576	9.20899	8.81237	0.560898
62	6.35017	7.70757	7.02887	0.959827
63	5.58011	5.41259	5.49635	0.118455
64	8.9183	8.51848	8.71839	0.282715
65	7.04137	7.4817	7.26154	0.31136
66	7.80157	8.03319	7.91738	0.16378
67	8.95524	10.0673	9.51127	0.786345
68	6.76301	6.55403	6.65852	0.147771
69	7.94441	7.59881	7.77161	0.244376
70	6.43354	6.28249	6.35801	0.106808
71	6.34769	6.02762	6.18765	0.226324
72	4.90037	4.94805	4.92421	0.0337149
74	6.06341	6.00965	6.03653	0.0380141
75	8.56247	8.51209	8.53728	0.035624
76	8.49228	8.19868	8.34548	0.207607
77	7.7591	7.14908	7.45409	0.431349
78	7.99315	7.67424	7.8337	0.225503
79	7.6251	8.28838	7.95674	0.46901
80	7.12635	6.83943	6.98289	0.202883
81	5.21414	5.14115	5.17765	0.0516117
82	6.37968	6.32524	6.35246	0.0384949
83	6.8665	6.73062	6.79856	0.0960817
84	6.91325	6.30027	6.60676	0.433442
86	9.19628	8.74723	8.97175	0.317526
87	6.69357	6.85703	6.7753	0.115584
88	6.43286	6.38525	6.40906	0.0336654
89	10.5026	11.0637	10.7831	0.396758
90	7.69329	7.81189	7.75259	0.0838629
91	7.37887	6.84566	7.11226	0.377036
92	7.49442	7.12592	7.31017	0.260569
93	6.79554	6.61716	6.70635	0.126134
95	7.15274	6.84543	6.99909	0.217301
DBVPG6765 x Y12 cross
Segregant	Replica 1	Replica 2	Average	SD
1	5.91055	5.54141	5.72598	0.261025
2	6.58266	6.21886	6.40076	0.257246
3	7.35275	7.50394	7.42835	0.106907				Replica 1	Replica 2
4	5.66284	6.02072	5.84178	0.25306			Minimum	1.115	3.976
5	7.36845	7.48094	7.42469	0.0795415			Maximum	12.927	12.814
6	6.92316	6.7951	6.85913	0.0905535			Sum	614.119	616.907
7	6.88535	7.02643	6.95589	0.0997567			Points	96	96
8	4.20426	4.18937	4.19681	0.0105297			Mean	6.39707	6.42611
9	4.89888	5.16504	5.03196	0.188201			Median	6.249	6.286
10	7.49583	7.04118	7.26851	0.321488			RMS	6.58761	6.58213
11	7.53175	7.39735	7.46455	0.0950298			Std Deviation	1.58115	1.43208
12	4.93682	5.66699	5.30191	0.516308			Variance	2.50004	2.05084
13	5.69303	5.0867	5.38986	0.428736			Std Error	0.161376	0.146161
14	5.70034	6.28532	5.99283	0.413643			Skewness	0.881959	1.23263
15	5.01695	5.57654	5.29675	0.395686			Kurtosis	3.77904	3.40584
16	4.22657	4.28473	4.25565	0.0411233
17	5.70743	5.6173	5.66237	0.0637315
18	12.9272	12.8145	12.8708	0.0797448			One Way ANOVA
19	5.60616	5.94783	5.77699	0.241599			Data Table: Data 13
20	6.52002	7.94341	7.23172	1.00649			Factor A: 2 Groups
21	7.23318	7.32599	7.27959	0.065628			Replica 1, Replica 2
22	6.84419	6.63905	6.74162	0.145054
23	4.35024	4.25173	4.30099	0.0696597			Analysis of Variance Results
24	6.92079	6.97826	6.94952	0.0406409			Source	DF	SS	MS	F	P
25	8.17427	7.76623	7.97025	0.288528			Total	191	432.375	2.26374
26	5.71393	3.97599	4.84496	1.22891			A	1	0.0404839	0.0404839	0.0177917	0.89403
27	6.49312	6.44279	6.46796	0.0355924			Error	190	432.334	2.27544
28	6.94767	6.72715	6.83741	0.155933
29	5.10043	5.09928	5.09985	0.000813433
30	6.90701	7.42881	7.16791	0.36897
31	5.64341	6.08775	5.86558	0.314196			Pearson Product Moment Correlation - Ungrouped Data
32	7.1516	6.67408	6.91284	0.337655			Statistic	Variable X	Variable Y
33	5.08095	4.8025	4.94173	0.196893			Mean	6.39707	6.42611
34	1.11517	6.97732	4.04624	4.14517			Biased Variance	2.474	2.02948
35	9.55752	9.15316	9.35534	0.285924			Biased Standard Deviation	1.5729	1.4246
36	4.95423	4.57927	4.76675	0.265134			Covariance	1.98988
37	6.39025	5.37106	5.88066	0.720673			Correlation	0.878794
38	6.31424	6.47277	6.39351	0.1121			Determination	0.77228
39	5.63467	5.83209	5.73338	0.139596			T-Test	17.8546
40	6.79824	7.02566	6.91195	0.160809			p-value (2 sided)	0
41	8.10382	8.5807	8.34226	0.337203			p-value (1 sided)	0
42	6.08599	6.15395	6.11997	0.0480517			Degrees of Freedom	94
43	6.21502	5.74181	5.97841	0.334614			Number of Observations	96
44	3.86245	4.27659	4.06952	0.292838
45	5.39115	4.97558	5.18336	0.293855
46	6.78938	6.07445	6.43192	0.50553
47	8.66542	8.23348	8.44945	0.305428
48	7.6454	7.90344	7.77442	0.182457
49	5.78846	6.28664	6.03755	0.352266
50	5.77786	5.77876	5.77831	0.000633721
51	6.13316	6.31709	6.22512	0.130057
52	7.24648	8.3153	7.78089	0.755772
53	6.10915	6.18696	6.14805	0.0550155
54	10.2664	9.66407	9.96525	0.425936
55	6.25791	6.08078	6.16935	0.125255
56	6.43101	6.71185	6.57143	0.198586
57	6.58593	6.43436	6.51015	0.107177
58	7.01929	6.71775	6.86852	0.213226
59	6.05264	6.31145	6.18204	0.183004
60	7.18909	7.32241	7.25575	0.0942707
61	7.06655	7.07675	7.07165	0.00721449
62	3.9739	4.02793	4.00091	0.038203
63	6.16902	5.96606	6.06754	0.143512
64	9.31161	8.49788	8.90474	0.57539
65	5.517	5.46265	5.48982	0.0384347
66	11.2771	9.81962	10.5483	1.03057
67	7.16006	6.53125	6.84566	0.444636
68	6.62594	6.49338	6.55966	0.0937292
69	7.13732	7.27914	7.20823	0.100284
70	6.12358	5.92397	6.02377	0.14114
71	4.44652	4.91351	4.68002	0.330216
72	5.85272	5.3485	5.60061	0.356532
73	7.36036	6.76002	7.06019	0.42451
74	6.46048	6.64681	6.55364	0.131757
75	4.97274	4.82218	4.89746	0.10646
76	4.76148	5.10645	4.93396	0.243933
77	7.90005	7.82772	7.86388	0.051147
78	6.24022	6.74033	6.49027	0.353626
79	5.33364	4.94975	5.1417	0.271448
80	6.40546	5.99772	6.20159	0.288315
81	5.76065	5.99651	5.87858	0.166777
82	4.2004	4.02734	4.11387	0.122372
83	6.51943	6.52064	6.52004	0.000858361
84	5.78142	5.62939	5.70541	0.107496
85	4.75253	5.17214	4.96234	0.296704
86	6.36586	6.31179	6.33883	0.0382337
87	6.78411	7.18769	6.9859	0.285371
88	5.70652	5.86717	5.78685	0.113597
89	5.81519	5.88344	5.84931	0.048255
90	5.14857	5.50971	5.32914	0.255364
91	8.97689	8.52868	8.75279	0.316932
92	6.19519	6.05875	6.12697	0.0964746
93	5.91322	6.00927	5.96125	0.0679217
94	9.4832	10.2276	9.8554	0.526362
95	6.01198	6.04377	6.02788	0.0224805
96	6.52037	6.45857	6.48947	0.0437007
DBVPG6765 x DBVPG6044 cross
Segregant	Replica 1	Replica 2	Average	SD
1	5.10143	5.17806	5.13974	0.0541855
2	5.89208	5.93078	5.91143	0.0273682
3	6.71039	6.77435	6.74237	0.0452259				Replica 1	Replica 2
4	6.66022	6.55968	6.60995	0.0710879			Minimum	3.96	5.031
5	5.81871	6.63558	6.22715	0.577616			Maximum	12.067	11.752
6	6.73924	5.51135	6.1253	0.86825			Sum	714.483	718.979
7	6.11278	6.76528	6.43903	0.461387			Points	94	94
8	7.6656	7.21611	7.44086	0.317832			Mean	7.60088	7.64871
9	9.66364	9.40703	9.53534	0.18145			Median	7.5515	7.6105
10	6.94769	6.6205	6.7841	0.231353			RMS	7.75209	7.77316
11	11.7933	11.7163	11.7548	0.0544385			Std Deviation	1.5318	1.39278
12	8.46675	9.36412	8.91543	0.63453			Variance	2.3464	1.93984
13	6.67113	6.58958	6.63035	0.0576639			Std Error	0.157993	0.143655
14	6.51869	6.75629	6.63749	0.168007			Skewness	0.58531	0.767477
15	6.36066	6.36431	6.36249	0.00257981			Kurtosis	0.785259	0.953523
16	7.68945	6.81943	7.25444	0.615192
17	9.33316	8.17385	8.7535	0.819756
18	8.17937	8.167	8.17318	0.00874677			One Way ANOVA
19	8.33912	8.08131	8.21021	0.182299			Data Table: Data 14
20	7.87974	9.47991	8.67982	1.13149			Factor A: 2 Groups
21	7.29666	8.03664	7.66665	0.523243			Replica 1, Replica 2
22	5.1648	6.23816	5.70148	0.75898
23	6.08141	6.09583	6.08862	0.0101963			Analysis of Variance Results
24	6.88391	7.29537	7.08964	0.290944			Source	DF	SS	MS	F	P
25	7.89942	7.80249	7.85096	0.0685388			Total	187	398.728	2.13223
26	9.24007	8.27387	8.75697	0.68321			A	1	0.107521	0.107521	0.0501705	0.82301
27	3.96037	5.03139	4.49588	0.75733			Error	186	398.62	2.14312
28	4.37206	5.24678	4.80942	0.618519
29	5.93119	6.81464	6.37292	0.624695
30	7.9474	8.3685	8.15795	0.297761
31	6.33283	5.39718	5.86501	0.661602			Pearson Product Moment Correlation - Ungrouped Data
32	6.84088	6.65398	6.74743	0.132157			Statistic	Variable X	Variable Y
33	8.30732	7.59208	7.9497	0.505752			Mean	7.60088	7.64871
34	8.10267	7.78647	7.94457	0.223588			Biased Variance	2.32143	1.91921
35	5.34416	6.54885	5.94651	0.851847			Biased Standard Deviation	1.52363	1.38535
36	8.29257	8.25676	8.27466	0.0253252			Covariance	1.92137
37	6.92064	6.51802	6.71933	0.284694			Correlation	0.900589
38	12.0673	11.7521	11.9097	0.222883			Determination	0.811061
39	8.94478	8.37156	8.65817	0.405326			T-Test	19.8728
40	8.7423	9.11328	8.92779	0.262323			p-value (2 sided)	0
41	7.1606	7.56197	7.36128	0.28381			p-value (1 sided)	0
42	8.74784	8.7142	8.73102	0.0237882			Degrees of Freedom	92
43	7.11835	7.6893	7.40383	0.403725			Number of Observations	94
44	7.71158	7.42083	7.5662	0.205593
45	5.08911	5.53083	5.30997	0.312342
46	6.88881	7.02681	6.95781	0.0975765
47	7.2726	7.71476	7.49368	0.312659
48	7.17892	6.73915	6.95903	0.31097
49	7.96316	7.84482	7.90399	0.0836772
50	7.87601	8.29305	8.08453	0.294888
51	7.82228	8.78031	8.3013	0.677427
52	6.84608	6.94594	6.89601	0.0706126
53	11.5909	11.4591	11.525	0.093183
54	6.75738	6.50388	6.63063	0.179253
55	7.05829	6.83216	6.94522	0.159903
56	8.32824	7.86968	8.09896	0.32425
58	7.19882	7.21261	7.20571	0.00975174
59	8.42908	7.54057	7.98483	0.628271
60	7.54057	7.91397	7.72727	0.264032
61	6.67109	6.70614	6.68862	0.0247861
62	9.40085	9.93452	9.66768	0.377364
63	7.03171	7.19289	7.1123	0.113973
64	7.10283	6.73163	6.91723	0.262476
65	5.51393	8.7505	7.13222	2.2886
66	10.5107	9.99168	10.2512	0.367007
67	9.74003	9.10758	9.4238	0.447213
68	8.26473	7.81052	8.03763	0.321181
69	7.24078	7.63133	7.43606	0.276158
70	8.368	8.53999	8.45399	0.121615
71	7.8366	7.47369	7.65514	0.256614
72	6.35799	6.00571	6.18185	0.2491
73	9.43311	8.42961	8.93136	0.709586
74	6.86422	7.99095	7.42758	0.79672
75	9.14411	7.79679	8.47045	0.952703
76	7.70579	7.62933	7.66756	0.0540673
77	6.22949	6.0612	6.14534	0.118998
78	8.17122	8.33619	8.25371	0.116657
79	7.77206	8.23902	8.00554	0.330188
80	6.26752	5.88417	6.07585	0.271067
81	6.93645	7.49623	7.21634	0.395827
82	10.4215	9.69705	10.0593	0.512297
83	7.62651	7.6642	7.64535	0.0266494
85	7.56208	8.0128	7.78744	0.318707
86	10.3583	9.83611	10.0972	0.369225
87	7.68655	7.1473	7.41692	0.381311
88	8.53431	8.7548	8.64455	0.155912
89	8.72116	8.18958	8.45537	0.375884
90	6.83972	7.07636	6.95804	0.167333
91	6.43538	7.43943	6.93741	0.709971
92	5.79037	5.82396	5.80717	0.0237574
93	6.69131	6.63948	6.66539	0.0366518
94	7.96152	8.01883	7.99017	0.0405227
95	8.37288	8.64355	8.50821	0.191396
96	11.123	11.3961	11.2596	0.193122
DBVPG6044 x YPS128 F6 generation
Segregant	Replica 1	Replica 2	Average	SD
1	6.1	6.1	6.1	0
2	6.9	7.1	7	0.141421
3	6.4	6.4	6.4	0				Replica 1	Replica 2
4	6.8	6.9	6.85	0.0707107			Minimum	5.3	5.3
5	6.2	6.2	6.2	0			Maximum	10.5	10.6
6	7.4	7.3	7.35	0.0707107			Sum	679.762	675.863
8	6.5	5.9	6.2	0.424264			Points	95	95
9	7	6.9	6.95	0.0707107			Mean	7.15539	7.11435
10	6.4	7.5	6.95	0.777817			Median	7	6.9
11	6.1	6.5	6.3	0.282843			RMS	7.21784	7.17523
12	6.7	6.8	6.75	0.0707107			Std Deviation	0.952443	0.937696
13	7.3	7.3	7.3	0			Variance	0.907147	0.879274
14	6.9	7.2	7.05	0.212132			Std Error	0.0977186	0.0962056
15	8.4	8.1	8.25	0.212132			Skewness	0.876171	1.02283
16	8	7.3	7.65	0.494975			Kurtosis	0.894332	1.55461
17	9.5	9.4	9.45	0.0707107
18	6	6.2	6.1	0.141421
19	8.7	7.6	8.15	0.777817			One Way ANOVA
20	7	6.4	6.7	0.424264			Data Table: Data 15
21	6.9	6.8	6.85	0.0707107			Factor A: 2 Groups
22	8.5	7.2	7.85	0.919239			Replica 1, Replica 2
23	7.2	7.3	7.25	0.0707107
24	6	6.5	6.25	0.353553			Analysis of Variance Results
25	7.3	7.2	7.25	0.0707107			Source	DF	SS	MS	F	P
26	7.4	7.5	7.45	0.0707107			Total	189	168.004	0.888908
27	6.9	6.4	6.65	0.353553			A	1	0.0800115	0.0800115	0.0895775	0.76505
28	7	6.6	6.8	0.282843			Error	188	167.924	0.89321
29	7.8	7.6	7.7	0.141421
30	8.5	8.8	8.65	0.212132
31	7.5	6.7	7.1	0.565685
32	6.8	6.5	6.65	0.212132			Pearson Product Moment Correlation - Ungrouped Data
33	6.9	6.9	6.9	0			Statistic	Variable X	Variable Y
34	6.4	6.3	6.35	0.0707107			Mean	7.15539	7.11435
35	5.9	6.1	6	0.141421			Biased Variance	0.897598	0.870018
36	8.3	7.8	8.05	0.353553			Biased Standard Deviation	0.947417	0.932748
37	6.3	6.3	6.3	0			Covariance	0.827541
38	6.5	6.4	6.45	0.0707107			Correlation	0.926592
39	5.3	5.3	5.3	0			Determination	0.858573
40	6	6.1	6.05	0.0707107			T-Test	23.761
41	6.6	6.5	6.55	0.0707107			p-value (2 sided)	0
42	6.7	7	6.85	0.212132			p-value (1 sided)	0
43	10.5	10.6	10.55	0.0707107			Degrees of Freedom	93
44	7.3	7.8	7.55	0.353553			Number of Observations	95
45	5.9	6	5.95	0.0707107
46	5.6	5.6	5.6	0
47	6.7	6.8	6.75	0.0707107
48	8.1	8.1	8.1	0
49	7.5	7.5	7.5	0
50	6.6	6.2	6.4	0.282843
51	6.6	6.4	6.5	0.141421
52	8.1	7.5	7.8	0.424264
53	7.1	7.4	7.25	0.212132
54	7.4	7.6	7.5	0.141421
55	7.2	6.9	7.05	0.212132
56	7	6.7	6.85	0.212132
57	8.8	8.5	8.65	0.212132
58	8.5	8	8.25	0.353553
59	7.1	6.1	6.6	0.707107
60	7.2	7.4	7.3	0.141421
61	7	6.7	6.85	0.212132
62	8.6	8.8	8.7	0.141421
63	6.5	6.6	6.55	0.0707107
64	7.9	8.5	8.2	0.424264
65	9.1	9	9.05	0.0707107
66	6	6.1	6.05	0.0707107
67	6.5	6.6	6.55	0.0707107
68	5.8	5.8	5.8	0
69	6.3	6.5	6.4	0.141421
70	6.9	6.9	6.9	0
71	7.6	7.6	7.6	0
72	7.3	7.7	7.5	0.282843
73	7	6.7	6.85	0.212132
74	6.7	7	6.85	0.212132
75	5.6	5.5	5.55	0.0707107
76	6.9	7	6.95	0.0707107
77	6.89818	6.69271	6.79545	0.145295
78	6.31637	6.17296	6.24467	0.101407
79	6.45347	6.60245	6.52796	0.105344
80	6.6198	6.72286	6.67133	0.0728756
81	7.42772	7.49551	7.46161	0.0479358
82	7.27016	6.75434	7.01225	0.364735
83	8.51569	8.4174	8.46654	0.0695036
84	9.01425	9.02028	9.01726	0.00426579
85	6.48901	6.51109	6.50005	0.0156113
86	8.44762	8.16114	8.30438	0.202571
87	7.6922	7.63686	7.66453	0.0391252
88	7.45484	8.03119	7.74302	0.407544
89	7.70381	7.63609	7.66995	0.0478838
90	7.01634	7.5075	7.26192	0.347303
91	7.07758	7.07758	7.07758	0
92	6.79465	6.83609	6.81537	0.0293049
93	9.48233	9.81382	9.64808	0.234399
94	6.67664	6.79631	6.73647	0.0846207
95	7.67979	7.93404	7.80691	0.179788
96	6.83127	7.04331	6.93729	0.149941

## Sheet: Residual sugar
DBVPG6044 x YPS128 cross
Segregant	Replica 1	Replica 2	Average	D.S.
4	3.99467	3.99295	3.99381	0.00121693
5	4.14494	4.16663	4.15579	0.0153379
6	4.92885	5.37218	5.15052	0.313485				Replica 1	Replica 2
7	15.4454	9.76975	12.6076	4.01332			Minimum	0.154	0.555
8	18.6219	22.4585	20.5402	2.71294			Maximum	52.908	42.889
9	24.2954	19.1123	21.7038	3.66501			Sum	839.669	860.845
11	0.154235	0.555044	0.35464	0.283415			Points	82	82
12	2.66034	3.14122	2.90078	0.340035			Mean	10.2399	10.4981
14	4.32279	4.31778	4.32028	0.00354826			Median	4.8545	5.55
15	3.66632	4.14059	3.90345	0.335362			RMS	14.5536	14.4902
16	4.30229	4.3935	4.34789	0.0645016			Std Deviation	10.4055	10.0492
17	4.41409	4.32845	4.37127	0.0605559			Variance	108.274	100.987
18	43.8271	42.8889	43.358	0.663401			Std Error	1.14909	1.10975
19	4.50902	4.38983	4.44943	0.0842815			Skewness	1.92588	1.78864
20	5.3205	5.38242	5.35146	0.0437855			Kurtosis	3.57209	2.38877
21	23.7928	24.0732	23.933	0.198301
22	1.97343	3.78688	2.88015	1.28231
24	4.77962	4.68336	4.73149	0.0680661			One Way ANOVA
25	34.493	33.425	33.959	0.75519			Data Table: Data 16
26	52.9082	42.1604	47.5343	7.59987			Factor A: 2 Groups
27	7.78494	9.35941	8.57217	1.11332			Replica 1, Replica 2
28	13.3799	13.426	13.403	0.0325976
29	3.44894	4.72642	4.08768	0.903313			Analysis of Variance Results
30	13.1542	16.7024	14.9283	2.5089			Source	DF	SS	MS	F	P
31	4.63371	4.49789	4.5658	0.0960364			Total	163	16952.9	104.005
32	29.4583	24.442	26.9502	3.54707			A	1	2.73429	2.73429	0.0261328	0.87178
33	5.45151	8.72967	7.09059	2.31801			Error	162	16950.1	104.63
34	6.77645	4.14438	5.46041	1.86115
36	19.2618	13.0907	16.1763	4.36368
37	4.53053	4.5013	4.51592	0.0206666
38	4.56417	4.54207	4.55312	0.0156221			Pearson Product Moment Correlation - Ungrouped Data
39	25.3815	31.3303	28.3559	4.20646			Statistic	Variable X	Variable Y
40	4.33057	4.31652	4.32354	0.00993485			Mean	10.2399	10.4981
41	4.69522	5.38541	5.04031	0.488044			Biased Variance	106.953	99.7557
42	27.6959	40.2595	33.9777	8.88379			Biased Standard Deviation	10.3418	9.98778
43	13.6386	15.8917	14.7651	1.59318			Covariance	100.548
44	4.59953	4.39969	4.49961	0.141305			Correlation	0.961562
46	3.58517	3.13084	3.35801	0.32126			Determination	0.924602
48	3.94115	6.08287	5.01201	1.51442			T-Test	31.3214
49	4.51695	4.48819	4.50257	0.020342			p-value (2 sided)	0
50	3.84374	3.84367	3.84371	5.09117e-05			p-value (1 sided)	0
51	4.10654	4.10866	4.1076	0.00149553			Degrees of Freedom	80
52	4.40583	4.34935	4.37759	0.0399395			Number of Observations	82
53	6.35106	8.4944	7.42273	1.51557
54	23.7258	18.733	21.2294	3.53049
55	9.93991	10.2183	10.0791	0.196878
56	4.67413	4.37866	4.5264	0.20893
57	11.823	12.0906	11.9568	0.189171
58	18.1967	17.315	17.7558	0.623414
59	4.33328	6.83387	5.58357	1.76818
61	6.20617	6.35936	6.28276	0.108325
62	4.07449	5.42979	4.75214	0.958343
63	4.03676	4.00907	4.02292	0.0195854
64	4.59808	4.24203	4.42005	0.251764
65	30.0881	33.5118	31.7999	2.42091
66	11.7896	9.27515	10.5324	1.77798
67	7.10281	6.75256	6.92769	0.24766
68	6.01012	4.25105	5.13058	1.24385
69	27.8082	28.6711	28.2396	0.610162
70	1.53953	1.33394	1.43674	0.145373
71	9.39882	15.7412	12.57	4.48472
72	5.93124	5.43024	5.68074	0.35426
74	36.5531	36.5598	36.5564	0.00473762
75	4.05285	4.07107	4.06196	0.012887
76	4.20344	3.82436	4.0139	0.268049
77	10.5542	12.7425	11.6483	1.54737
78	4.46398	4.77358	4.61878	0.21892
79	16.0827	13.2617	14.6722	1.99473
80	2.49997	4.28762	5.3602	0.411817
81	1.24085	3.06556	2.15321	1.29026
82	2.62835	5.68482	4.15659	2.16125
83	4.30716	6.99086	5.64901	1.89766
84	4.44021	7.12843	5.78432	1.90086
86	5.73673	5.67006	5.70339	0.0471393
87	4.04741	4.0516	4.0495	0.00295712
88	4.24423	4.34478	4.2945	0.0710953
89	13.4393	11.74	12.5897	1.20162
90	18.5527	15.9739	17.2633	1.82346
91	8.59597	12.34	10.468	2.64747
92	9.84685	10.4274	10.1371	0.410512
93	5.67512	6.73129	6.20321	0.74683
95	1.13651	1.81681	1.47666	0.481041
DBVPG6765 x Y12 cross
Segregant	Replica 1	Replica 2	Average	SD
1	12.0032	11.8464	11.9248	0.110854
2	8.25432	14.4112	11.3328	4.35357
3	13.9631	14.7302	14.3466	0.542405				Replica 1	Replica 2
4	8.05117	6.78433	7.41775	0.895788			Minimum	2.809	3.04
5	8.20565	8.24989	8.22777	0.031282			Maximum	64.795	66.17
6	5.28824	5.31186	5.30005	0.0167043			Sum	2064.3	2021.9
7	13.848	14.0035	13.9257	0.109968			Points	96	96
8	46.4418	50.113	48.2774	2.59591			Mean	21.5031	21.0615
9	53.6909	55.2212	54.4561	1.08202			Median	13.8405	13.653
10	6.00678	7.39253	6.69965	0.979874			RMS	28.4917	28.2564
11	10.1995	13.3032	11.7513	2.19466			Std Deviation	18.7902	18.936
12	9.00551	9.16785	9.08668	0.11479			Variance	353.072	358.572
13	52.8822	49.7559	51.3191	2.21066			Std Error	1.91777	1.93265
14	49.5441	42.4594	46.0017	5.00959			Skewness	0.87787	0.944138
15	52.6874	53.1883	52.9378	0.354212			Kurtosis	-0.6058	-0.541422
16	10.0138	6.89654	8.45517	2.20423
17	4.14839	4.10281	4.1256	0.0322347
18	55.1531	59.9008	57.527	3.35712			One Way ANOVA
19	32.2693	35.502	33.8857	2.28583			Data Table: Data 17
20	17.9091	8.93238	13.4207	6.34751			Factor A: 2 Groups
21	4.54639	4.42303	4.48471	0.0872289			Replica 1, Replica 2
22	4.10268	4.2106	4.15664	0.0763126
23	64.6544	50.7857	57.7201	9.80666			Analysis of Variance Results
24	29.5854	20.0601	24.8227	6.73539			Source	DF	SS	MS	F	P
25	3.92923	3.77396	3.85159	0.109791			Total	191	67615.5	354.008
26	8.40696	8.51438	8.46067	0.0759578			A	1	9.36289	9.36289	0.0263134	0.87131
27	29.2501	35.811	32.5306	4.6392			Error	190	67606.2	355.822
28	17.0077	21.5415	19.2746	3.20584
29	36.6294	34.8464	35.7379	1.26076
30	13.3238	8.24283	10.7833	3.59277
31	47.6711	50.6661	49.1686	2.11778			Pearson Product Moment Correlation - Ungrouped Data
32	4.6248	5.04329	4.83404	0.295917			Statistic	Variable X	Variable Y
33	55.0302	55.1573	55.0937	0.0898923			Mean	21.5031	21.0615
34	4.18706	4.94717	4.56711	0.537481			Biased Variance	349.394	354.837
35	54.3457	50.227	52.2863	2.91241			Biased Standard Deviation	18.6921	18.8371
36	39.1789	36.3673	37.7731	1.98812			Covariance	345.478
37	20.3496	12.0294	16.1895	5.88328			Correlation	0.970959
38	4.78273	4.7879	4.78532	0.00365339			Determination	0.942762
39	7.88189	7.33198	7.60693	0.388849			T-Test	39.3479
40	10.0404	9.42086	9.73066	0.438112			p-value (2 sided)	0
41	3.25077	3.24564	3.24821	0.00362549			p-value (1 sided)	0
42	29.4326	27.0508	28.2417	1.68419			Degrees of Freedom	94
43	7.45278	7.9281	7.69044	0.336106			Number of Observations	96
44	53.1887	48.7413	50.965	3.14478
45	3.60189	3.31832	3.46011	0.200516
46	27.1203	14.5252	20.8228	8.9061
47	8.88219	8.06416	8.47317	0.578434
48	17.7016	17.943	17.8223	0.170746
49	3.32241	3.70428	3.51335	0.270018
50	47.5097	49.5955	48.5526	1.47488
51	33.0935	19.553	26.3232	9.57459
52	21.1973	20.4595	20.8284	0.521729
53	2.80923	4.20501	3.50712	0.986963
54	59.2024	66.1701	62.6862	4.92691
55	17.7803	21.0943	19.4373	2.34335
56	27.7147	20.1858	23.9502	5.32373
57	15.9511	9.73872	12.8449	4.39283
58	7.83905	6.34984	7.09444	1.05303
59	26.246	16.4693	21.3577	6.91312
60	3.22732	3.22804	3.22768	0.00050426
61	2.88455	3.30851	3.09653	0.299781
62	57.5396	52.069	54.8043	3.8683
63	7.33778	7.70022	7.519	0.256281
64	4.32363	4.25165	4.28764	0.0508995
65	3.0526	3.12438	3.08849	0.0507528
66	14.9068	23.1897	19.0483	5.85689
67	9.44124	15.4774	12.4593	4.2682
68	6.39287	7.6275	7.01018	0.873017
69	23.0855	20.3132	21.6994	1.9603
70	2.99761	3.04047	3.01904	0.0303034
71	57.7603	53.3817	55.571	3.09609
72	49.0812	54.1859	51.6335	3.60959
73	23.7174	24.556	24.1367	0.593029
74	38.1856	48.6808	43.4332	7.42122
75	3.28521	3.17994	3.23257	0.0744411
76	8.88847	9.51219	9.20033	0.441031
77	12.4724	8.8872	10.6798	2.5351
78	7.24932	7.84246	7.54589	0.419409
79	56.5031	60.9114	58.7072	3.11719
80	3.17298	3.3328	3.25289	0.113012
81	2.91114	3.13853	3.02484	0.160791
82	64.7951	66.0738	65.4344	0.904186
83	6.13858	6.51551	6.32704	0.266526
84	10.8877	12.9609	11.9243	1.46598
85	34.7354	46.5784	40.6569	8.37427
86	2.99867	3.57922	3.28894	0.410513
87	24.058	22.5232	23.2906	1.08527
88	50.2245	50.1574	50.1909	0.0474971
89	28.906	29.9476	29.4268	0.73657
90	14.4867	14.3517	14.4192	0.0954266
91	20.5674	18.2747	19.421	1.62121
92	13.8326	22.4421	18.1373	6.08782
93	22.3402	20.8878	21.614	1.02699
94	13.8093	8.45879	11.1341	3.78341
95	2.87535	3.10895	2.99215	0.165182
96	12.8393	7.30409	10.0717	3.91398
DBVPG6765 x DBVPG6044 cross
Segregant	Replica 1	Replica 2	Average	SD
1	2.47497	2.23311	2.35404	0.171024
2	2.72778	1.4948	2.11129	0.871847
3	1.2004	1.88116	1.54078	0.481367				Replica 1	Replica 2
4	2.24106	2.22403	2.23255	0.0120444			Minimum	1.2	1.495
5	9.43787	9.37698	9.40742	0.0430494			Maximum	77.213	75.837
6	5.1681	4.84297	5.00553	0.229904			Sum	1404.65	1381.34
7	1.5004	2.5621	2.03125	0.750735			Points	94	94
8	31.7219	31.1461	31.434	0.407167			Mean	14.9431	14.6951
9	23.9177	15.9459	19.9318	5.63689			Median	9.0535	8.6085
10	1.59015	1.6132	1.60167	0.0163017			RMS	22.9615	22.5061
11	13.5285	11.0662	12.2974	1.7411			Std Deviation	17.5272	17.1377
12	2.10653	3.02535	2.56594	0.649704			Variance	307.202	293.701
13	3.21176	2.65844	2.9351	0.391262			Std Error	1.80779	1.76762
14	8.65667	5.18584	6.92126	2.45425			Skewness	1.92365	1.84358
15	10.0159	9.95133	9.98362	0.0456684			Kurtosis	3.52531	3.14914
16	21.9715	21.5545	21.763	0.2949
17	2.30124	2.12063	2.21094	0.127705
18	1.69335	1.63111	1.66223	0.0440121			One Way ANOVA
19	2.24714	2.32973	2.28843	0.0584004			Data Table: Data 18
20	1.91175	1.90633	1.90904	0.00383875			Factor A: 2 Groups
21	7.25472	5.37635	6.31553	1.32821			Replica 1, Replica 2
22	20.2748	20.582	20.4284	0.217246
23	2.18759	1.97692	2.08226	0.148968			Analysis of Variance Results
24	9.01714	9.482	9.24957	0.328703			Source	DF	SS	MS	F	P
25	5.14537	5.04843	5.0969	0.0685494			Total	187	55886.8	298.86
26	23.4791	23.5253	23.5022	0.0326633			A	1	2.8892	2.8892	0.0096162	0.92199
27	40.679	43.4691	42.074	1.97293			Error	186	55884	300.451
28	9.89711	7.60569	8.7514	1.62028
29	15.32	14.9533	15.1367	0.259283
30	36.2923	39.5978	37.9451	2.33733
31	77.2127	75.837	76.5249	0.972768			Pearson Product Moment Correlation - Ungrouped Data
32	2.41541	2.5551	2.48525	0.0987771			Statistic	Variable X	Variable Y
33	11.5722	11.5758	11.574	0.00257511			Mean	14.9431	14.6951
34	73.998	69.1248	71.5614	3.44588			Biased Variance	303.934	290.577
35	69.1526	72.5481	70.8504	2.40097			Biased Standard Deviation	17.4337	17.0463
36	2.35478	2.4406	2.39769	0.0606786			Covariance	294.535
37	9.93701	15.3858	12.6614	3.85291			Correlation	0.980555
38	16.9883	21.0259	19.0071	2.85499			Determination	0.961489
39	3.2016	3.76835	3.48497	0.400753			T-Test	47.9262
40	10.3483	8.3371	9.34272	1.42216			p-value (2 sided)	0
41	2.86624	2.54523	2.70574	0.226989			p-value (1 sided)	0
42	13.6795	14.1469	13.9132	0.330475			Degrees of Freedom	92
43	23.7119	19.6466	21.6793	2.87461			Number of Observations	94
44	21.922	18.7786	20.3503	2.22274
45	75.6838	69.845	72.7644	4.12864
46	2.25129	2.26538	2.25834	0.0099656
47	2.58643	2.58584	2.58613	0.000418555
48	14.9992	14.4967	14.748	0.355334
49	21.459	13.7113	17.5851	5.47845
50	2.52366	2.48471	2.50418	0.0275449
51	2.36376	2.61528	2.48952	0.177852
52	2.75295	2.34714	2.55004	0.286954
53	13.2156	14.0569	13.6362	0.59485
54	2.80868	2.79662	2.80265	0.00853056
55	2.2998	2.36301	2.33141	0.0447017
56	2.47575	2.60548	2.54062	0.0917354
58	7.83587	7.29489	7.56538	0.38253
59	27.0139	26.9212	26.9675	0.0655338
60	19.1844	19.6119	19.3981	0.302305
61	2.74707	2.80356	2.77532	0.0399461
62	36.8462	34.5851	35.7156	1.59885
63	2.34065	2.44404	2.39234	0.0731097
64	27.606	36.5856	32.0958	6.34953
65	2.4249	2.43193	2.42841	0.00496885
66	43.1173	32.6776	37.8975	7.38202
67	34.7634	40.9674	37.8654	4.38694
68	8.79	8.71106	8.75053	0.0558173
69	7.3309	7.21647	7.27369	0.0809147
70	7.11705	9.78247	8.44976	1.88474
71	2.49433	2.33826	2.41629	0.110359
72	2.19972	2.10842	2.15407	0.0645552
73	26.5413	42.2001	34.3707	11.0724
74	2.43264	2.60766	2.52015	0.123757
75	2.52647	2.2094	2.36793	0.2242
76	15.2984	25.6214	20.4599	7.29949
77	2.21386	2.36079	2.28732	0.103893
78	9.42356	8.50612	8.96484	0.648733
79	9.09017	9.12135	9.10576	0.0220479
80	2.41257	2.36652	2.38954	0.0325616
81	15.4071	13.8469	14.627	1.10323
82	49.9743	41.8943	45.9343	5.71342
83	14.8446	14.6192	14.7319	0.159344
85	15.6076	16.6501	16.1288	0.737143
86	53.6051	43.9497	48.7774	6.82741
87	14.4216	13.7369	14.0793	0.484148
88	10.1626	10.2293	10.1959	0.0471453
89	19.2179	17.244	18.231	1.39574
90	36.3598	37.0823	36.721	0.510941
91	18.5596	13.9944	16.277	3.2281
92	2.53598	2.6867	2.61134	0.10658
93	2.48721	2.66317	2.57519	0.124419
94	2.40336	2.54391	2.47363	0.099381
95	2.69817	2.46263	2.5804	0.166551
96	40.6587	40.0154	40.3371	0.454833
DBVPG6044 x YPS128 F6 generation
Segregant	Replica 1	Replica 2	Average	SD
1	6.8	6.8	6.8	8.88178e-16
2	19.3	19.2	19.25	0.0707107
3	6.3	5.2	5.75	0.777817				Replica 1	Replica 2
4	6.1	7	6.55	0.636396			Minimum	4.559	4.473
5	7.5	7.6	7.55	0.0707107			Maximum	19.3	20.9
6	5.9	5.7	5.8	0.141421			Sum	579.407	589.431
8	5.4	4.9	5.15	0.353553			Points	95	95
9	5.8	5.5	5.65	0.212132			Mean	6.09902	6.20454
10	18.3	20.9	19.6	1.83848			Median	5.8	5.9
11	5.5	5.7	5.6	0.141421			RMS	6.40242	6.55792
12	5.8	6.4	6.1	0.424264			Std Deviation	1.95788	2.13494
13	6.2	6.3	6.25	0.0707107			Variance	3.83331	4.55795
14	7.5	8.5	8	0.707107			Std Error	0.200875	0.21904
15	5	5.2	5.1	0.141421			Skewness	5.83891	5.88142
16	5.1	4.9	5	0.141421			Kurtosis	35.4639	35.9333
17	5.7	6.5	6.1	0.565685
18	5.5	5.4	5.45	0.0707107
19	5.5	5.4	5.45	0.0707107			One Way ANOVA
20	5.4	6	5.7	0.424264			Data Table: Data 19
21	5.9	5.5	5.7	0.282843			Factor A: 2 Groups
22	6.2	6	6.1	0.141421			Replica 1, Replica 2
23	6	6.6	6.3	0.424264
24	5.9	5.9	5.9	0			Analysis of Variance Results
25	5.8	5.7	5.75	0.0707107			Source	DF	SS	MS	F	P
26	6.2	6.3	6.25	0.0707107			Total	189	789.307	4.17623
27	5.8	5.6	5.7	0.141421			A	1	0.528845	0.528845	0.126047	0.72296
28	5.9	5.4	5.65	0.353553			Error	188	788.778	4.19563
29	5.7	5.5	5.6	0.141421
30	5.6	5.9	5.75	0.212132
31	5.7	5.3	5.5	0.282843
32	6	5.9	5.95	0.0707107			Pearson Product Moment Correlation - Ungrouped Data
33	5.4	5.5	5.45	0.0707107			Statistic	Variable X	Variable Y
34	5.9	6	5.95	0.0707107			Mean	6.09902	6.20454
35	5.7	5.9	5.8	0.141421			Biased Variance	3.79296	4.50998
36	5.3	5.2	5.25	0.0707107			Biased Standard Deviation	1.94755	2.12367
37	5.8	5.7	5.75	0.0707107			Covariance	4.05421
38	5	5.2	5.1	0.141421			Correlation	0.969916
39	5.2	5.1	5.15	0.0707107			Determination	0.940737
40	5.7	5.6	5.65	0.0707107			T-Test	38.4222
41	5.3	5.6	5.45	0.212132			p-value (2 sided)	0
42	5	5.6	5.3	0.424264			p-value (1 sided)	0
43	5.5	4.9	5.2	0.424264			Degrees of Freedom	93
44	5	5.6	5.3	0.424264			Number of Observations	95
45	5.5	6	5.75	0.353553
46	5.5	5.7	5.6	0.141421
47	5.7	6.4	6.05	0.494975
48	7.2	6.8	7	0.282843
49	6.1	6.5	6.3	0.282843
50	6.7	5.5	6.1	0.848528
51	6.7	6.9	6.8	0.141421
52	6	5.7	5.85	0.212132
53	6.2	6.5	6.35	0.212132
54	5.6	5.3	5.45	0.212132
55	6.5	6	6.25	0.353553
56	6.4	6.7	6.55	0.212132
57	5.8	6	5.9	0.141421
58	6.6	5.7	6.15	0.636396
59	6.4	6.7	6.55	0.212132
60	5.4	5.8	5.6	0.282843
61	6	5.7	5.85	0.212132
62	6.2	6.1	6.15	0.0707107
63	6.6	5.7	6.15	0.636396
64	4.7	4.8	4.75	0.0707107
65	5.9	6.3	6.1	0.282843
66	5.9	6.3	6.1	0.282843
67	6.7	6.2	6.45	0.353553
68	6.5	6.2	6.35	0.212132
69	5.5	6.2	5.85	0.494975
70	5.7	6.7	6.2	0.707107
71	6.4	5.9	6.15	0.353553
72	5.8	5.2	5.5	0.424264
73	5.9	6.1	6	0.141421
74	6.3	6.2	6.25	0.0707107
75	5.7	6.2	5.95	0.353553
76	5.8	5.6	5.7	0.141421
77	6.04849	6.33158	6.19003	0.200176
78	5.68252	6.08943	5.88598	0.287725
79	6.30288	6.54871	6.4258	0.173829
80	6.30041	5.9769	6.13865	0.228757
81	6.48335	6.53283	6.50809	0.0349853
82	6.51225	5.89942	6.20583	0.433332
83	5.11842	5.41203	5.26522	0.207615
84	5.76346	5.95507	5.85926	0.135492
85	5.35373	5.79502	5.57438	0.312036
86	5.36995	5.98381	5.67688	0.434058
87	5.09243	5.63122	5.36183	0.380982
88	5.61125	6.69885	6.15505	0.769047
89	5.21543	6.11194	5.66369	0.633929
90	5.23644	6.06388	5.65016	0.585084
91	6.19799	6.22262	6.21031	0.0174127
92	4.98525	4.87062	4.92793	0.0810558
93	5.57957	5.5816	5.58058	0.00143381
94	5.35232	6.03263	5.69247	0.481056
95	4.64513	4.47289	4.55901	0.121789
96	4.55944	5.01787	4.78865	0.324158

## Sheet: Ethanol
DBVPG6044 x YPS128 cross
Segregant	Replica 1	Replica 2	Average	SD
4	8.77368	8.50392	8.6388	0.190749
5	9.42324	8.63412	9.02868	0.557994
6	8.81796	8.82634	8.82215	0.00592621				Replica 1	Replica 2
7	8.08409	6.97798	7.53104	0.782143			Minimum	3.341	3.47
8	7.50057	8.14306	7.82182	0.454313			Maximum	10.784	11.406
9	7.66138	8.15705	7.90921	0.350497			Sum	682.517	686.469
11	8.88378	8.54734	8.71556	0.237899			Points	83	83
12	8.08273	8.83529	8.45901	0.532141			Mean	8.2231	8.27071
14	7.52253	7.08569	7.30411	0.308897			Median	8.306	8.439
15	7.59913	7.69348	7.6463	0.066719			RMS	8.27033	8.34007
16	8.70578	9.2012	8.95349	0.350318			Std Deviation	0.888039	1.07989
17	8.77976	7.65997	8.21987	0.791811			Variance	0.788613	1.16617
18	7.43007	6.75239	7.09123	0.47919			Std Error	0.0974749	0.118534
19	8.4792	9.68389	9.08154	0.851843			Skewness	-2.09319	-1.13169
20	8.43888	8.18289	8.31088	0.181009			Kurtosis	10.4334	4.11608
21	8.11782	8.21612	8.16697	0.0695121
22	8.03088	9.71003	8.87046	1.18734
24	7.80183	9.38962	8.59572	1.12274			One Way ANOVA
25	7.09846	8.33155	7.715	0.871922			Data Table: Data 20
26	6.30662	7.15077	6.7287	0.596909			Factor A: 2 Groups
27	7.95905	6.89541	7.42723	0.752109			Replica 1, Replica 2
28	8.3582	8.61075	8.48447	0.178583
29	7.97144	9.01367	8.49256	0.736962			Analysis of Variance Results
30	8.77056	9.09026	8.93041	0.226064			Source	DF	SS	MS	F	P
31	8.53964	8.4393	8.48947	0.0709533			Total	165	160.386	0.972037
32	7.64341	7.82774	7.73558	0.130341			A	1	0.094086	0.094086	0.0962625	0.75676
33	8.4126	8.85844	8.63552	0.315262			Error	164	160.292	0.97739
34	9.13622	7.94837	8.54229	0.839937
36	8.66111	8.23249	8.4468	0.303078
37	8.59151	9.16124	8.87638	0.402866
38	8.95071	7.8079	8.37931	0.808086			Pearson Product Moment Correlation - Ungrouped Data
39	6.20284	6.38578	6.29431	0.129356			Statistic	Variable X	Variable Y
40	8.02053	8.8697	8.44511	0.600454			Mean	8.2231	8.27071
41	8.66115	8.11262	8.38688	0.387871			Biased Variance	0.779111	1.15212
42	8.2198	7.58662	7.90321	0.447724			Biased Standard Deviation	0.882673	1.07337
43	6.3855	8.44637	7.41594	1.45726			Covariance	0.543556
44	8.77311	9.4444	9.10876	0.474669			Correlation	0.566803
45	9.05734	8.39007	8.72371	0.471832			Determination	0.321265
46	9.48235	9.67477	9.57856	0.136061			T-Test	6.19191
48	8.03729	6.89077	7.46403	0.810708			p-value (2 sided)	2.32455e-08
49	8.47419	6.42804	7.45111	1.44684			p-value (1 sided)	1.16227e-08
50	7.89971	7.82475	7.86223	0.0530046			Degrees of Freedom	81
51	8.24351	8.23266	8.23808	0.00767184			Number of Observations	83
52	7.98118	9.12139	8.55129	0.80625
53	9.0496	9.14042	9.09501	0.0642214
54	8.33819	8.22914	8.28367	0.0771123
55	8.01525	6.21997	7.11761	1.26945
56	8.75174	8.57296	8.66235	0.12642
57	8.62023	8.83345	8.72684	0.150769
58	7.96267	8.18699	8.07483	0.15862
59	7.79916	7.21519	7.50717	0.412928
61	9.15737	9.15583	9.1566	0.00109214
62	7.93472	8.60714	8.27093	0.475475
63	8.33593	8.48224	8.40908	0.103458
64	7.64845	8.12673	7.88759	0.338197
65	8.27199	6.82411	7.54805	1.02381
66	8.74401	8.9837	8.86385	0.169488
67	8.56778	5.57798	7.07288	2.11411
68	8.88719	8.79724	8.84222	0.0636038
69	7.95673	8.20974	8.08324	0.178905
70	8.62288	7.97115	8.29702	0.460839
71	8.62885	8.54393	8.58639	0.0600498
72	10.7838	11.4057	11.0948	0.43973
74	3.34072	3.46988	3.4053	0.091328
75	8.3375	7.5533	7.9454	0.554512
76	8.93795	8.8295	8.88372	0.0766826
77	8.22285	8.72128	8.47207	0.352448
78	8.32372	7.54813	7.93593	0.548425
79	8.10895	6.91483	7.51189	0.844368
80	8.03345	8.93742	8.48543	0.639198
81	8.0973	8.83219	8.46474	0.519644
82	8.25703	9.16219	8.70961	0.640048
83	8.22009	8.49505	8.35757	0.194428
84	6.42015	9.94444	8.1823	2.49205
86	8.35925	8.82783	8.59354	0.331339
87	7.89805	8.22397	8.06101	0.23046
88	9.16333	9.13444	9.14889	0.0204284
89	8.60376	7.88153	8.24265	0.510692
90	8.77681	8.24184	8.50932	0.378283
91	8.24185	9.25899	8.75042	0.719228
92	7.68494	8.81636	8.25065	0.800038
93	8.30649	8.20019	8.25334	0.0751697
95	9.13295	9.41855	9.27575	0.201948
DBVPG6765 x Y12 cross
Segregant	Replica 1	Replica 2	Average	SD
1	9.90297	9.75589	9.82943	0.104
2	9.59794	10.0846	9.84129	0.344146
3	9.86523	9.21288	9.53905	0.461277
4	9.77669	9.84216	9.80943	0.0462974				Replica 1	Replica 2
5	9.89274	9.41683	9.65478	0.336517			Minimum	4.671	3.943
6	9.69999	9.14852	9.42426	0.389944			Maximum	10.604	15.078
7	9.66232	9.36198	9.51215	0.212376			Sum	841.36	822.368
8	7.28974	7.2453	7.26752	0.031427			Points	96	96
9	6.68873	6.29243	6.49058	0.280228			Mean	8.76417	8.56633
10	9.65027	10.1798	9.91504	0.374443			Median	9.1505	9.072
11	9.17705	9.27494	9.226	0.0692173			RMS	8.85783	8.70081
12	10.0552	9.52526	9.79023	0.374727			Std Deviation	1.29149	1.53181
13	6.99467	6.76367	6.87917	0.16334			Variance	1.66795	2.34644
14	7.01066	6.92962	6.97014	0.0573055			Std Error	0.131812	0.156339
15	7.30953	6.99486	7.15219	0.222502			Skewness	-1.04001	-0.0808428
16	10.1318	10.3081	10.22	0.124627			Kurtosis	0.255728	3.05601
17	10.6035	10.1195	10.3615	0.342242
18	6.15479	5.05965	5.60722	0.774381
19	8.90314	7.8234	8.36327	0.763489			One Way ANOVA
20	8.62308	10.0875	9.35531	1.03554			Data Table: Data 21
21	9.89023	9.79908	9.84465	0.0644495			Factor A: 2 Groups
22	9.8413	9.3448	9.59305	0.351081			Replica 1, Replica 2
23	5.99359	7.18919	6.59139	0.845419
24	8.98858	9.27129	9.12994	0.199907			Analysis of Variance Results
25	9.75812	9.54349	9.6508	0.151762			Source	DF	SS	MS	F	P
26	10.2636	10.0336	10.1486	0.162605			Total	191	383.246	2.00652
27	7.5953	8.4045	7.9999	0.572189			A	1	1.87863	1.87863	0.935946	0.33455
28	9.70411	9.45927	9.58169	0.173128			Error	190	381.367	2.00719
29	8.79771	8.76362	8.78066	0.0241046
30	9.69253	9.30361	9.49807	0.275008
31	6.82181	7.3523	7.08706	0.375111
32	9.65015	9.06461	9.35738	0.414044			Pearson Product Moment Correlation - Ungrouped Data
33	6.83763	6.97443	6.90603	0.0967336			Statistic	Variable X	Variable Y
34	9.64076	9.63533	9.63805	0.0038374			Mean	8.76417	8.56633
35	5.8695	6.6119	6.2407	0.524956			Biased Variance	1.65058	2.32199
36	8.38621	8.42419	8.4052	0.0268605			Biased Standard Deviation	1.28475	1.52381
37	8.74577	6.77686	7.76131	1.39223			Covariance	1.42976
38	10.0688	9.44649	9.75764	0.440032			Correlation	0.722712
39	9.67753	9.5396	9.60857	0.0975267			Determination	0.522313
40	10.0317	8.53556	9.28361	1.05791			T-Test	10.1381
41	10.249	9.58164	9.91533	0.471913			p-value (2 sided)	0
42	8.94602	9.09326	9.01964	0.104114			p-value (1 sided)	0
43	9.63288	8.30603	8.96946	0.938223			Degrees of Freedom	94
44	7.24281	7.6071	7.42495	0.25759			Number of Observations	96
45	9.1239	10.1388	9.63133	0.717615
46	8.42442	7.47629	7.95035	0.67043
47	8.7323	8.79198	8.76214	0.0421971
48	8.36939	7.74231	8.05585	0.443411
49	8.71184	6.02755	7.3697	1.89808
50	7.10812	7.04786	7.07799	0.0426116
51	8.61715	9.15258	8.88486	0.378604
52	8.66189	9.2054	8.93364	0.384319
53	10.3008	9.16222	9.7315	0.805079
54	5.95306	4.59619	5.27463	0.959453
55	9.23031	9.2321	9.23121	0.00126297
56	8.445	8.21824	8.33162	0.160341
57	9.24652	9.16878	9.20765	0.0549735
58	9.07093	9.64758	9.35926	0.407755
59	9.2202	9.20428	9.21224	0.0112555
60	9.45505	9.23818	9.34661	0.153351
61	9.83406	8.55864	9.19635	0.901858
62	6.93992	7.08854	7.01423	0.105092
63	9.8831	8.58676	9.23493	0.916646
64	9.72089	9.79995	9.76042	0.0559008
65	10.1903	8.4915	9.34092	1.20126
66	8.87985	8.35265	8.61625	0.372787
67	8.44565	9.8114	9.12853	0.965731
68	10.134	9.87544	10.0047	0.182802
69	8.72367	8.89841	8.81104	0.123555
70	9.47787	9.47787	9.47787	0
71	5.85274	6.2466	6.04967	0.278501
72	6.54917	6.9545	6.75184	0.286609
73	9.61497	8.59057	9.10277	0.72436
74	8.26913	5.55075	6.90994	1.92218
75	7.45272	10.0526	8.75268	1.83842
76	10.1606	9.75678	9.9587	0.285566
77	8.86178	10.024	9.4429	0.821822
78	9.44977	9.38567	9.41772	0.0453247
79	6.24668	5.28561	5.76615	0.679582
80	8.54098	8.28524	8.41311	0.180832
81	9.50216	7.23281	8.36749	1.60467
82	4.67139	3.94323	4.30731	0.514886
83	9.54578	8.29367	8.91973	0.885371
84	8.24298	8.20472	8.22385	0.0270551
85	8.58315	7.29477	7.93896	0.911025
86	9.23156	10.0249	9.62821	0.560953
87	8.20223	8.39444	8.29834	0.135912
88	6.77065	6.91688	6.84376	0.103399
89	8.93991	8.59996	8.76993	0.240381
90	9.9225	9.19332	9.55791	0.515608
91	8.80332	15.0776	11.9405	4.4366
92	9.45668	9.23067	9.34367	0.159816
93	9.24992	9.07857	9.16424	0.121161
94	9.51732	9.44994	9.48363	0.0476467
95	9.55136	7.87888	8.71512	1.18262
96	9.94941	8.9361	9.44276	0.716518
DBVPG6765 x DBVPG6044 cross
Segregant	Replica 1	Replica 2	Average	SD
1	9.39331	7.41804	8.40568	1.39673
2	9.06891	8.68154	8.87522	0.273913
3	10.527	7.68627	9.10663	2.00869				Replica 1	Replica 2
4	6.23192	8.543	7.38746	1.63418			Minimum	2.777	2.777
5	5.65028	8.52751	7.08889	2.03451			Maximum	10.527	10.161
6	7.68743	5.37588	6.53165	1.63451			Sum	728.386	715.301
7	8.70118	5.99835	7.34977	1.91119			Points	94	94
8	7.63629	6.21132	6.92381	1.00761			Mean	7.74879	7.60959
9	7.83886	6.76313	7.301	0.760659			Median	8.0185	7.755
10	8.084	8.90868	8.49634	0.583131			RMS	7.90436	7.76033
11	7.22264	7.51051	7.36658	0.20356			Std Deviation	1.56887	1.53032
12	8.15172	8.15172	8.15172	0			Variance	2.46136	2.34188
13	7.77082	7.22502	7.49792	0.385942			Std Error	0.161817	0.15784
14	9.10953	7.84752	8.47852	0.892378			Skewness	-0.993543	-1.08302
15	7.33073	7.23525	7.28299	0.0675193			Kurtosis	0.86836	1.27464
16	6.56148	7.15677	6.85912	0.42093
17	6.48792	7.45655	6.97224	0.684924
18	9.27196	9.27196	9.27196	0			One Way ANOVA
19	7.01928	6.63566	6.82747	0.271265			Data Table: Data 22
20	8.56234	7.70159	8.13197	0.608649			Factor A: 2 Groups
21	7.4703	7.4703	7.4703	0			Replica 1, Replica 2
22	5.63769	5.63769	5.63769	0
23	8.44093	8.44093	8.44093	0			Analysis of Variance Results
24	8.92907	8.92907	8.92907	0			Source	DF	SS	MS	F	P
25	7.15427	6.67541	6.91484	0.338604			Total	187	447.612	2.39365
26	7.16671	6.11732	6.64201	0.742025			A	1	0.910729	0.910729	0.379215	0.53878
27	4.64866	4.91065	4.77965	0.185253			Error	186	446.701	2.40162
28	5.37067	5.42157	5.39612	0.0359953
29	6.90061	6.90061	6.90061	0
30	5.16282	6.08329	5.62305	0.650871
31	2.77739	2.77739	2.77739	0			Pearson Product Moment Correlation - Ungrouped Data
32	9.40069	9.40069	9.40069	0			Statistic	Variable X	Variable Y
33	9.41245	9.58313	9.49779	0.120691			Mean	7.74879	7.60959
34	4.08612	4.08612	4.08612	0			Biased Variance	2.43518	2.31696
35	4.78693	3.15274	3.96983	1.15554			Biased Standard Deviation	1.56051	1.52216
36	9.78366	9.38199	9.58282	0.284023			Covariance	1.94444
37	9.05122	9.31255	9.18188	0.184789			Correlation	0.809888
38	7.52799	7.92	7.72399	0.277192			Determination	0.655918
39	2.92911	2.92911	2.92911	0			T-Test	13.243
40	9.86075	9.79704	9.82889	0.0450506			p-value (2 sided)	0
41	8.3459	7.17339	7.75964	0.829094			p-value (1 sided)	0
42	9.19578	8.77909	8.98743	0.294642			Degrees of Freedom	92
43	8.82347	8.36824	8.59585	0.321894			Number of Observations	94
44	8.43164	8.99474	8.71319	0.398168
45	4.0574	4.0574	4.0574	0
46	9.52401	9.34761	9.43581	0.12473
47	9.07578	8.82691	8.95135	0.175979
48	8.61911	8.35278	8.48594	0.188326
49	7.67702	8.63548	8.15625	0.677734
50	9.09662	9.04695	9.07179	0.0351221
51	9.60138	9.0009	9.30114	0.424598
52	9.17836	9.41884	9.2986	0.170048
53	7.22506	6.94899	7.08703	0.195212
54	9.2238	8.82987	9.02684	0.278552
55	9.17172	8.37802	8.77487	0.561229
56	9.05944	9.414	9.23672	0.250712
58	9.22117	9.52835	9.37476	0.217209
59	7.26447	8.01396	7.63922	0.529966
60	8.01396	7.59397	7.80397	0.296976
61	8.83459	7.21434	8.02447	1.14569
62	7.19315	6.27155	6.73235	0.65167
63	6.89704	7.08407	6.99055	0.132253
64	6.30929	7.2228	6.76604	0.645949
65	6.64147	6.93406	6.78776	0.206892
66	5.18212	5.95974	5.57093	0.549862
67	6.66993	6.46182	6.56588	0.147155
68	6.70845	7.57123	7.13984	0.610079
69	7.44876	7.37174	7.41025	0.0544669
70	7.30023	8.09157	7.6959	0.559559
71	7.41154	7.6451	7.52832	0.16515
72	8.02312	8.65198	8.33755	0.444667
73	7.53913	6.86852	7.20383	0.474196
74	7.99089	6.91196	7.45143	0.762922
75	7.13404	8.61257	7.8733	1.04548
76	8.53948	7.68853	8.11401	0.601709
77	8.82018	7.15107	7.98563	1.18024
78	9.27363	8.95594	9.11478	0.224641
79	8.90482	7.14742	8.02612	1.24267
80	7.64771	8.17803	7.91287	0.374994
81	9.99222	8.61571	9.30396	0.973337
82	6.70729	8.46921	7.58825	1.24587
83	8.30553	8.67367	8.4896	0.260312
85	9.50055	10.1608	9.83068	0.466884
86	6.44254	7.8081	7.12532	0.965595
87	9.38095	9.29534	9.33814	0.0605344
88	8.12184	8.16698	8.14441	0.0319161
89	8.77298	9.57526	9.17412	0.5673
90	8.15777	8.17625	8.16701	0.0130691
91	8.28317	7.40803	7.8456	0.618821
92	8.53087	8.98976	8.76032	0.324484
93	9.0495	7.81011	8.4298	0.876377
94	8.20541	7.14482	7.67511	0.749954
95	7.58165	8.05164	7.81665	0.332331
96	5.27285	5.0129	5.14288	0.183815
DBVPG6044 x YPS128 F6 generation
Segregant	Replica 1	Replica 2	Average	SD
1	9.7	9.6	9.65	0.0707107
2	9.3	9.1	9.2	0.141421
3	9.3	9.2	9.25	0.0707107				Replica 1	Replica 2
4	9.1	7.5	8.3	1.13137			Minimum	5.3	4.5
5	7.5	4.5	6	2.12132			Maximum	12.2	10.5
6	7	7.5	7.25	0.353553			Sum	876.005	865.468
8	9.7	9.4	9.55	0.212132			Points	95	95
9	9.1	9.5	9.3	0.282843			Mean	9.22111	9.11019
10	6.1	5.6	5.85	0.353553			Median	9.4	9.4
11	9.3	9.7	9.5	0.282843			RMS	9.28413	9.1707
12	9.4	9.2	9.3	0.141421			Std Deviation	1.08571	1.05732
13	8.5	7.4	7.95	0.777817			Variance	1.17877	1.11793
14	5.3	6.8	6.05	1.06066			Std Error	0.111392	0.108479
15	9.3	9	9.15	0.212132			Skewness	-1.18424	-1.62448
16	9.2	8.9	9.05	0.212132			Kurtosis	2.59779	3.5367
17	7	8	7.5	0.707107
18	9	8.6	8.8	0.282843
19	7.7	7.5	7.6	0.141421			One Way ANOVA
20	8.5	9	8.75	0.353553			Data Table: Data 23
21	9	9.3	9.15	0.212132			Factor A: 2 Groups
22	6.9	6.7	6.8	0.141421			Replica 1, Replica 2
23	9	7.8	8.4	0.848528
24	8.7	8.8	8.75	0.0707107			Analysis of Variance Results
25	8.3	8.3	8.3	0			Source	DF	SS	MS	F	P
26	9.7	9.9	9.8	0.141421			Total	189	216.474	1.14537
27	8.9	8.9	8.9	0			A	1	0.584361	0.584361	0.508869	0.47651
28	9.5	9.4	9.45	0.0707107			Error	188	215.89	1.14835
29	7.7	9.1	8.4	0.989949
30	9.7	7.2	8.45	1.76777
31	8.7	7.7	8.2	0.707107
32	9.4	10.1	9.75	0.494975			Pearson Product Moment Correlation - Ungrouped Data
33	8.7	8.8	8.75	0.0707107			Statistic	Variable X	Variable Y
34	9.1	9.4	9.25	0.212132			Mean	9.22111	9.11019
35	8.2	7.9	8.05	0.212132			Biased Variance	1.16636	1.10617
36	8.1	8.2	8.15	0.0707107			Biased Standard Deviation	1.07998	1.05174
37	9.8	9.2	9.5	0.424264			Covariance	0.830882
38	9.8	9.9	9.85	0.0707107			Correlation	0.723797
39	10.1	9.7	9.9	0.282843			Determination	0.523883
40	8.2	7.9	8.05	0.212132			T-Test	10.1158
41	8.8	9.8	9.3	0.707107			p-value (2 sided)	2.22045e-16
42	9.7	8.9	9.3	0.565685			p-value (1 sided)	1.11022e-16
43	8	8.2	8.1	0.141421			Degrees of Freedom	93
44	7.8	9.7	8.75	1.3435			Number of Observations	95
45	8.9	7.9	8.4	0.707107
46	9.5	9.4	9.45	0.0707107
47	12.2	10.4	11.3	1.27279
48	5.6	8	6.8	1.69706
49	10.8	9.2	10	1.13137
50	9.6	10.3	9.95	0.494975
51	8.5	9.4	8.95	0.636396
52	9	9.3	9.15	0.212132
53	9.1	7.9	8.5	0.848528
54	9.7	9.4	9.55	0.212132
55	8.4	9.4	8.9	0.707107
56	9	10	9.5	0.707107
57	9.4	9.9	9.65	0.353553
58	9.8	8.9	9.35	0.636396
59	9.3	9	9.15	0.212132
60	10	8.6	9.3	0.989949
61	10	9.9	9.95	0.0707107
62	9.5	9.3	9.4	0.141421
63	10.4	10	10.2	0.282843
64	9.1	9.2	9.15	0.0707107
65	9.9	9.5	9.7	0.282843
66	10.5	10.5	10.5	0
67	10.6	10.1	10.35	0.353553
68	10.5	10.3	10.4	0.141421
69	10.1	9.9	10	0.141421
70	10.2	10.3	10.25	0.0707107
71	9.7	9.5	9.6	0.141421
72	10.1	9.4	9.75	0.494975
73	9.3	9.9	9.6	0.424264
74	10	9.4	9.7	0.424264
75	10.2	9.9	10.05	0.212132
76	9.6	9.5	9.55	0.0707107
77	10.0393	10.244	10.1416	0.144697
78	9.40227	9.3286	9.36544	0.0520963
79	10.3311	9.85791	10.0945	0.334613
80	9.84628	9.6545	9.75039	0.135608
81	8.37572	9.23455	8.80513	0.607284
82	9.44535	10.3482	9.89679	0.638436
83	9.88684	9.72806	9.80745	0.112275
84	9.39455	9.52092	9.45774	0.0893577
85	10.4201	10.4112	10.4157	0.00631672
86	10.0485	9.93944	9.99396	0.0770904
87	9.70547	9.71478	9.71012	0.00657901
88	9.41425	9.62121	9.51773	0.146342
89	9.90181	9.0905	9.49616	0.573684
90	9.9773	9.76369	9.8705	0.151047
91	10.3018	10.3	10.3009	0.001235
92	10.2726	10.0141	10.1434	0.182783
93	9.89691	10.0219	9.95943	0.0884043
94	9.96721	10.0142	9.99071	0.0332319
95	9.32557	8.88606	9.10581	0.310777
96	9.75327	9.37344	9.56335	0.26858

## Sheet: ammonium uptake
DBVPG6044 x YPS128 cross
Segregant	Replica 1	Replica 2	Average	SD
4	0.119431	0.324112	0.221772	0.144731
5	0.281021	0.293141	0.287081	0.00856961
6	0.0857666	0.169255	0.127511	0.0590351				Replica 1	Replica 2
7	0.282368	0.30122	0.291794	0.0133305			Minimum	0.012	0.053
8	0.13559	0.231198	0.183394	0.0676047			Maximum	0.356	0.385
9	0.231198	0.165215	0.198206	0.0466567			Sum	33.676	36.838
11	0.0386362	0.189454	0.114045	0.106644			Points	166	166
12	0.0749939	0.0749939	0.0749939	0			Mean	0.202867	0.221916
14	0.126164	0.134244	0.130204	0.00571307			Median	0.212	0.23
15	0.317379	0.286408	0.301893	0.0219001			RMS	0.217432	0.235735
16	0.30526	0.376629	0.340944	0.0504655			Std Deviation	0.0784774	0.0797677
17	0.272942	0.228504	0.250723	0.0314219			Variance	0.00615871	0.00636289
18	0.119431	0.202919	0.161175	0.0590351			Std Error	0.00609103	0.00619118
19	0.287754	0.286408	0.287081	0.000952178			Skewness	-0.213728	-0.0758751
20	0.18676	0.188107	0.187434	0.000952178			Kurtosis	-0.600648	-0.705502
21	0.209652	0.155789	0.182721	0.0380871
22	0.153096	0.255436	0.204266	0.0723656
24	0.227158	0.375282	0.30122	0.10474			One Way ANOVA
25	0.159829	0.0924995	0.126164	0.0476089			Data Table: Data 24
26	0.228504	0.281021	0.254763	0.037135			Factor A: 2 Groups
27	0.233891	0.240624	0.237257	0.00476089			Replica 1, Replica 2
28	0.275635	0.316032	0.295834	0.0285654
29	0.341618	0.376629	0.359123	0.0247566			Analysis of Variance Results
30	0.185414	0.231198	0.208306	0.0323741			Source	DF	SS	MS	F	P
31	0.210999	0.130204	0.170601	0.0571307			Total	331	2.09618	0.00633287
32	0.151749	0.13963	0.14569	0.00856961			A	1	0.0301152	0.0301152	4.81012	0.02899
33	0.0117045	0.189454	0.100579	0.125688			Error	330	2.06606	0.0062608
34	0.221772	0.205613	0.213692	0.0114261
36	0.355083	0.317379	0.336231	0.026661
37	0.132897	0.146363	0.13963	0.00952178
38	0.0992324	0.134244	0.116738	0.0247566			Pearson Product Moment Correlation - Ungrouped Data
39	0.318726	0.330845	0.324785	0.00856961			Statistic	Variable X	Variable Y
40	0.307953	0.263516	0.285734	0.0314219			Mean	0.202867	0.221916
41	0.163868	0.270249	0.217059	0.0752221			Biased Variance	0.00612161	0.00632456
42	0.321419	0.170601	0.24601	0.106644			Biased Standard Deviation	0.0782407	0.0795271
43	0.159829	0.293141	0.226485	0.0942657			Covariance	0.00372851
44	0.19484	0.177334	0.186087	0.0123783			Correlation	0.592002
45	0.19888	0.19888	0.19888	0			Determination	0.350467
46	0.24197	0.229851	0.235911	0.00856961			T-Test	6.61097
48	0.310646	0.322765	0.316706	0.00856961			p-value (2 sided)	3.75981e-09
49	0.212345	0.231198	0.221772	0.0133305			p-value (1 sided)	1.87991e-09
50	0.209652	0.232544	0.221098	0.016187			Degrees of Freedom	81
51	0.229851	0.289101	0.259476	0.0418959			Number of Observations	83
52	0.159829	0.221772	0.1908	0.0438002
53	0.110005	0.278328	0.194167	0.119022
54	0.1908	0.13963	0.165215	0.0361828
55	0.289101	0.330845	0.309973	0.0295175
56	0.149056	0.281021	0.215039	0.0933135
57	0.307953	0.30122	0.304586	0.00476089
58	0.165215	0.151749	0.158482	0.00952178
59	0.166562	0.107312	0.136937	0.0418959
61	0.196186	0.110005	0.153096	0.0609394
62	0.266209	0.177334	0.221772	0.0628438
63	0.231198	0.258129	0.244663	0.0190436
64	0.266209	0.228504	0.247357	0.026661
65	0.19888	0.184067	0.191473	0.010474
66	0.0736474	0.140977	0.107312	0.0476089
67	0.216385	0.262169	0.239277	0.0323741
68	0.287754	0.252743	0.270249	0.0247566
69	0.286408	0.227158	0.256783	0.0418959
70	0.24197	0.252743	0.247357	0.00761743
71	0.0871132	0.0871132	0.0871132	0
72	0.260822	0.289101	0.274962	0.0199957
74	0.233891	0.216385	0.225138	0.0123783
75	0.235237	0.318726	0.276981	0.0590351
76	0.237931	0.384708	0.311319	0.103787
77	0.231198	0.104619	0.167908	0.0895048
78	0.0574884	0.0534486	0.0554685	0.00285654
79	0.128857	0.166562	0.147709	0.026661
80	0.270249	0.263516	0.266882	0.00476089
81	0.138283	0.184067	0.161175	0.0323741
82	0.228504	0.112698	0.170601	0.0818873
83	0.0763405	0.0615281	0.0689343	0.010474
84	0.35643	0.274288	0.315359	0.0580829
86	0.163868	0.278328	0.221098	0.0809352
87	0.236584	0.333538	0.285061	0.0685569
88	0.233891	0.25005	0.24197	0.0114261
89	0.217732	0.237931	0.227831	0.0142827
90	0.14367	0.0924995	0.118085	0.0361828
91	0.239277	0.197533	0.218405	0.0295175
92	0.155789	0.251396	0.203593	0.0676047
93	0.08442	0.127511	0.105965	0.0304697
95	0.0830734	0.178681	0.130877	0.0676047
DBVPG6765 x Y12 cross
Segregant	Replica 1	Replica 2	Average	SD
1	0.229851	0.364509	0.29718	0.0952178
2	0.35643	0.34835	0.35239	0.00571307
3	0.30122	0.234564	0.267892	0.0471328				Replica 1	Replica 2
4	0.278328	0.314686	0.296507	0.0257088			Minimum	0.138	0.195
5	0.260822	0.243317	0.25207	0.0123783			Maximum	0.483	0.453
6	0.287754	0.326805	0.30728	0.0276132			Sum	29.098	29.959
7	0.302567	0.35239	0.327478	0.0352306			Points	96	96
8	0.392788	0.383362	0.388075	0.00666525			Mean	0.303104	0.312073
9	0.320072	0.316032	0.318052	0.00285654			Median	0.297	0.312
10	0.267555	0.311993	0.289774	0.0314219			RMS	0.309799	0.317786
11	0.329498	0.298527	0.314013	0.0219001			Std Deviation	0.0643912	0.0602993
12	0.25005	0.276981	0.263516	0.0190436			Variance	0.00414622	0.00363601
13	0.235237	0.220425	0.227831	0.010474			Std Error	0.00657189	0.00615427
14	0.264862	0.259476	0.262169	0.00380871			Skewness	0.336299	0.199388
15	0.306606	0.291794	0.2992	0.010474			Kurtosis	0.299565	-0.482063
16	0.287754	0.325459	0.306606	0.026661
17	0.380668	0.404907	0.392788	0.0171392
18	0.383362	0.339598	0.36148	0.0309458			One Way ANOVA
19	0.373936	0.3093	0.341618	0.0457046			Data Table: Data 25
20	0.279001	0.237931	0.258466	0.0290414			Factor A: 2 Groups
21	0.262169	0.30122	0.281695	0.0276132			Replica 1, Replica 2
22	0.332191	0.332191	0.332191	0
23	0.324112	0.322765	0.323439	0.000952178			Analysis of Variance Results
24	0.271595	0.224465	0.24803	0.0333262			Source	DF	SS	MS	F	P
25	0.332191	0.306606	0.319399	0.0180914			Total	191	0.743173	0.00389096
26	0.236584	0.221772	0.229178	0.010474			A	1	0.00386105	0.00386105	0.992273	0.32045
27	0.289101	0.271595	0.280348	0.0123783			Error	190	0.739311	0.00389111
28	0.239277	0.270249	0.254763	0.0219001
29	0.29718	0.30728	0.30223	0.00714134
30	0.299873	0.267555	0.283714	0.0228523
31	0.275635	0.290447	0.283041	0.010474			Pearson Product Moment Correlation - Ungrouped Data
32	0.318726	0.327478	0.323102	0.00618916			Statistic	Variable X	Variable Y
33	0.254763	0.237931	0.246347	0.0119022			Mean	0.303104	0.312073
34	0.377975	0.291794	0.334885	0.0609394			Biased Variance	0.00410303	0.00359813
35	0.263516	0.283714	0.273615	0.0142827			Biased Standard Deviation	0.0640549	0.0599844
36	0.264862	0.274288	0.269575	0.00666525			Covariance	0.00293069
37	0.3093	0.328152	0.318726	0.0133305			Correlation	0.754798
38	0.320072	0.388748	0.35441	0.0485611			Determination	0.569721
39	0.41568	0.351044	0.383362	0.0457046			T-Test	11.1563
40	0.242644	0.247357	0.245	0.00333262			p-value (2 sided)	0
41	0.248703	0.324112	0.286408	0.053322			p-value (1 sided)	0
42	0.359123	0.355083	0.357103	0.00285654			Degrees of Freedom	94
43	0.30728	0.365856	0.336568	0.0414198			Number of Observations	96
44	0.332191	0.388075	0.360133	0.0395154
45	0.29718	0.272942	0.285061	0.0171392
46	0.291121	0.345657	0.318389	0.0385632
47	0.138283	0.236584	0.187434	0.069509
48	0.285061	0.302567	0.293814	0.0123783
49	0.316032	0.329498	0.322765	0.00952178
50	0.270922	0.228504	0.249713	0.0299936
51	0.197533	0.233891	0.215712	0.0257088
52	0.394134	0.371242	0.382688	0.016187
53	0.212345	0.214365	0.213355	0.00142827
54	0.247357	0.255436	0.251396	0.00571307
55	0.212345	0.239277	0.225811	0.0190436
56	0.214365	0.208306	0.211336	0.0042848
57	0.24197	0.19484	0.218405	0.0333262
58	0.386055	0.439918	0.412986	0.0380871
59	0.341618	0.30526	0.323439	0.0257088
60	0.264862	0.321419	0.293141	0.0399915
61	0.213692	0.221772	0.217732	0.00571307
62	0.476276	0.453384	0.46483	0.016187
63	0.311993	0.349697	0.330845	0.026661
64	0.424432	0.450691	0.437562	0.0185675
65	0.295834	0.282368	0.289101	0.00952178
66	0.258129	0.341618	0.299873	0.0590351
67	0.283714	0.311993	0.297854	0.0199957
68	0.231198	0.266209	0.248703	0.0247566
69	0.404907	0.390095	0.397501	0.010474
70	0.149056	0.266209	0.207632	0.0828395
71	0.248703	0.35643	0.302567	0.0761743
72	0.295834	0.320072	0.307953	0.0171392
73	0.325459	0.345657	0.335558	0.0142827
74	0.298527	0.30122	0.299873	0.00190436
75	0.282368	0.293141	0.287754	0.00761743
76	0.279675	0.232544	0.256109	0.0333262
77	0.252743	0.357777	0.30526	0.0742699
78	0.483009	0.369896	0.426452	0.079983
79	0.353737	0.402214	0.377975	0.0342784
80	0.417026	0.446651	0.431839	0.0209479
81	0.275635	0.355757	0.315696	0.0566546
82	0.225811	0.244663	0.235237	0.0133305
83	0.341618	0.315359	0.328488	0.0185675
84	0.307953	0.293141	0.300547	0.010474
85	0.311993	0.298527	0.30526	0.00952178
86	0.359123	0.396827	0.377975	0.026661
87	0.433185	0.41164	0.422413	0.0152349
88	0.333538	0.341618	0.337578	0.00571307
89	0.375282	0.402214	0.388748	0.0190436
90	0.369896	0.371242	0.370569	0.000952178
91	0.394134	0.373936	0.384035	0.0142827
92	0.357777	0.328152	0.342964	0.0209479
93	0.340271	0.347677	0.343974	0.00523698
94	0.306606	0.266209	0.286408	0.0285654
95	0.272942	0.306606	0.289774	0.0238045
96	0.228504	0.206286	0.217395	0.0157109
DBVPG6765 x DBVPG6044 cross
Segregant	Replica 1	Replica 2	Average	SD
1	0.126164	0.279675	0.202919	0.108548
2	0.361816	0.336231	0.349024	0.0180914
3	0.281021	0.368549	0.324785	0.0618916				Replica 1	Replica 2
4	0.311993	0.399521	0.355757	0.0618916			Minimum	0.119	0.062
5	0.321419	0.357777	0.339598	0.0257088			Maximum	0.759	0.713
6	0.146363	0.177334	0.161849	0.0219001			Sum	29.581	30.137
7	0.408947	0.472236	0.440591	0.0447524			Points	94	94
8	0.303913	0.316032	0.309973	0.00856961			Mean	0.314691	0.320606
9	0.334885	0.334885	0.334885	0			Median	0.3125	0.314
10	0.363163	0.402214	0.382688	0.0276132			RMS	0.337573	0.337812
11	0.334885	0.311993	0.323439	0.016187			Std Deviation	0.122822	0.107006
12	0.169255	0.134244	0.151749	0.0247566			Variance	0.0150851	0.0114503
13	0.223118	0.213692	0.218405	0.00666525			Std Error	0.0126681	0.0110368
14	0.232544	0.19484	0.213692	0.026661			Skewness	1.1053	0.572644
15	0.268902	0.349697	0.3093	0.0571307			Kurtosis	2.0917	1.35884
16	0.380668	0.347004	0.363836	0.0238045
17	0.314686	0.342964	0.328825	0.0199957
18	0.267555	0.285061	0.276308	0.0123783			One Way ANOVA
19	0.316032	0.236584	0.276308	0.0561785			Data Table: Data 26
20	0.388748	0.369896	0.379322	0.0133305			Factor A: 2 Groups
21	0.263516	0.321419	0.292467	0.0409437			Replica 1, Replica 2
22	0.263516	0.184067	0.223791	0.0561785
23	0.25409	0.236584	0.245337	0.0123783			Analysis of Variance Results
24	0.14367	0.123471	0.13357	0.0142827			Source	DF	SS	MS	F	P
25	0.202919	0.289101	0.24601	0.0609394			Total	187	2.46944	0.0132056
26	0.159829	0.212345	0.186087	0.037135			A	1	0.00164434	0.00164434	0.123935	0.7252
27	0.188107	0.368549	0.278328	0.127592			Error	186	2.4678	0.0132677
28	0.710581	0.601508	0.656045	0.0771265
29	0.394134	0.3093	0.351717	0.0599872
30	0.345657	0.402214	0.373936	0.0399915
31	0.314686	0.295834	0.30526	0.0133305			Pearson Product Moment Correlation - Ungrouped Data
32	0.294487	0.303913	0.2992	0.00666525			Statistic	Variable X	Variable Y
33	0.233891	0.290447	0.262169	0.0399915			Mean	0.314691	0.320606
34	0.216385	0.227158	0.221772	0.00761743			Biased Variance	0.0149247	0.0113285
35	0.126164	0.170601	0.148383	0.0314219			Biased Standard Deviation	0.122167	0.106435
36	0.438572	0.488395	0.463483	0.0352306			Covariance	0.00938706
37	0.243317	0.1908	0.217059	0.037135			Correlation	0.714243
38	0.205613	0.317379	0.261496	0.0790308			Determination	0.510143
39	0.387401	0.313339	0.35037	0.0523698			T-Test	9.78825
40	0.649985	0.519367	0.584676	0.0923613			p-value (2 sided)	6.66134e-16
41	0.243317	0.212345	0.227831	0.0219001			p-value (1 sided)	3.33067e-16
42	0.438572	0.422413	0.430492	0.0114261			Degrees of Freedom	92
43	0.379322	0.317379	0.34835	0.0438002			Number of Observations	94
44	0.197533	0.282368	0.23995	0.0599872
45	0.406254	0.395481	0.400867	0.00761743
46	0.287754	0.258129	0.272942	0.0209479
47	0.236584	0.244663	0.240624	0.00571307
48	0.379322	0.454731	0.417026	0.053322
49	0.392788	0.364509	0.378649	0.0199957
50	0.24601	0.371242	0.308626	0.0885526
51	0.536872	0.328152	0.432512	0.147588
52	0.63248	0.713275	0.672877	0.0571307
53	0.188107	0.294487	0.241297	0.0752221
54	0.426452	0.472236	0.449344	0.0323741
55	0.217732	0.281021	0.249377	0.0447524
56	0.290447	0.422413	0.35643	0.0933135
58	0.418373	0.430492	0.424432	0.00856961
59	0.147709	0.289101	0.218405	0.0999787
60	0.464157	0.439918	0.452037	0.0171392
61	0.25409	0.417026	0.335558	0.115214
62	0.329498	0.239277	0.284388	0.063796
63	0.759058	0.562457	0.660758	0.139018
64	0.394134	0.281021	0.337578	0.079983
65	0.262169	0.267555	0.264862	0.00380871
66	0.387401	0.382015	0.384708	0.00380871
67	0.278328	0.255436	0.266882	0.016187
68	0.170601	0.340271	0.255436	0.119974
69	0.255436	0.267555	0.261496	0.00856961
70	0.324112	0.209652	0.266882	0.0809352
71	0.342964	0.0615281	0.202246	0.199005
72	0.554378	0.40356	0.478969	0.106644
73	0.474929	0.497821	0.486375	0.016187
74	0.30122	0.303913	0.302567	0.00190436
75	0.313339	0.364509	0.338924	0.0361828
76	0.128857	0.387401	0.258129	0.182818
77	0.247357	0.384708	0.316032	0.0971222
78	0.332191	0.294487	0.313339	0.026661
79	0.205613	0.336231	0.270922	0.0923613
80	0.341618	0.314686	0.328152	0.0190436
81	0.330845	0.307953	0.319399	0.016187
82	0.175988	0.193493	0.184741	0.0123783
83	0.147709	0.138283	0.142996	0.00666525
85	0.383362	0.233891	0.308626	0.105692
86	0.367203	0.337578	0.35239	0.0209479
87	0.341618	0.287754	0.314686	0.0380871
88	0.224465	0.235237	0.229851	0.00761743
89	0.423759	0.355083	0.389421	0.0485611
90	0.313339	0.344311	0.328825	0.0219001
91	0.349697	0.266209	0.307953	0.0590351
92	0.372589	0.391441	0.382015	0.0133305
93	0.291794	0.283714	0.287754	0.00571307
94	0.303913	0.221772	0.262842	0.0580829
95	0.119431	0.119431	0.119431	0
96	0.35643	0.46281	0.40962	0.0752221
DBVPG6044 x YPS128 F6 generation
Segregant	Replica 1	Replica 2	Average	SD
1	0.347004	0.353737	0.35037	0.00476089
2	0.318726	0.314686	0.316706	0.00285654
3	0.386055	0.321419	0.353737	0.0457046				Replica 1	Replica 2
4	0.298527	0.229851	0.264189	0.0485611			Minimum	0.098	0.152
5	0.351044	0.329498	0.340271	0.0152349			Maximum	0.711	0.704
6	0.25409	0.302567	0.278328	0.0342784			Sum	33.044	36.686
8	0.303913	0.427799	0.365856	0.0876004			Points	95	95
9	0.281021	0.417026	0.349024	0.09617			Mean	0.347832	0.386168
10	0.386055	0.291794	0.338924	0.0666525			Median	0.336	0.366
11	0.334885	0.307953	0.321419	0.0190436			RMS	0.367322	0.40231
12	0.318726	0.306606	0.312666	0.00856961			Std Deviation	0.118688	0.113412
13	0.215039	0.264862	0.23995	0.0352306			Variance	0.0140868	0.0128624
14	0.332191	0.330845	0.331518	0.000952178			Std Error	0.0121771	0.0116359
15	0.201573	0.30526	0.253416	0.0733177			Skewness	0.446585	0.602917
16	0.295834	0.240624	0.268229	0.0390393			Kurtosis	0.318886	-0.071532
17	0.189454	0.307953	0.248703	0.0837917
18	0.321419	0.264862	0.293141	0.0399915
19	0.286408	0.353737	0.320072	0.0476089			One Way ANOVA
20	0.325459	0.287754	0.306606	0.026661			Data Table: Data 27
21	0.302567	0.353737	0.328152	0.0361828			Factor A: 2 Groups
22	0.166562	0.275635	0.221098	0.0771265			Replica 1, Replica 2
23	0.0978859	0.1908	0.144343	0.0657003
24	0.321419	0.258129	0.289774	0.0447524			Analysis of Variance Results
25	0.282368	0.333538	0.307953	0.0361828			Source	DF	SS	MS	F	P
26	0.267555	0.338924	0.30324	0.0504655			Total	189	2.60303	0.0137726
27	0.13963	0.298527	0.219078	0.112357			A	1	0.0698114	0.0698114	5.18098	0.02396
28	0.174641	0.255436	0.215039	0.0571307			Error	188	2.53322	0.0134746
29	0.192147	0.243317	0.217732	0.0361828
30	0.263516	0.313339	0.288427	0.0352306
31	0.182721	0.236584	0.209652	0.0380871
32	0.24197	0.488395	0.365183	0.174249			Pearson Product Moment Correlation - Ungrouped Data
33	0.3093	0.365856	0.337578	0.0399915			Statistic	Variable X	Variable Y
34	0.324112	0.390095	0.357103	0.0466567			Mean	0.347832	0.386168
35	0.437225	0.329498	0.383362	0.0761743			Biased Variance	0.0139385	0.012727
36	0.167908	0.386055	0.276981	0.154253			Biased Standard Deviation	0.118061	0.112814
37	0.373936	0.341618	0.357777	0.0228523			Covariance	0.0083991
38	0.328152	0.487049	0.4076	0.112357			Correlation	0.623975
39	0.496475	0.511287	0.503881	0.010474			Determination	0.389345
40	0.441265	0.310646	0.375955	0.0923613			T-Test	7.70035
41	0.34835	0.3093	0.328825	0.0276132			p-value (2 sided)	1.42555e-11
42	0.367203	0.342964	0.355083	0.0171392			p-value (1 sided)	7.12774e-12
43	0.555724	0.439918	0.497821	0.0818873			Degrees of Freedom	93
44	0.322765	0.263516	0.293141	0.0418959			Number of Observations	95
45	0.283714	0.151749	0.217732	0.0933135
46	0.240624	0.266209	0.253416	0.0180914
47	0.1908	0.291794	0.241297	0.0714134
48	0.278328	0.205613	0.24197	0.0514176
49	0.365856	0.372589	0.369222	0.00476089
50	0.364509	0.368549	0.366529	0.00285654
51	0.310646	0.4076	0.359123	0.0685569
52	0.4076	0.383362	0.395481	0.0171392
53	0.365856	0.41164	0.388748	0.0323741
54	0.46281	0.508594	0.485702	0.0323741
55	0.396827	0.460117	0.428472	0.0447524
56	0.336231	0.512634	0.424432	0.124735
57	0.445304	0.461463	0.453384	0.0114261
58	0.422413	0.423759	0.423086	0.000952178
59	0.14367	0.268902	0.206286	0.0885526
60	0.400867	0.322765	0.361816	0.0552264
61	0.392114	0.275635	0.333875	0.0823634
62	0.581309	0.67961	0.63046	0.069509
63	0.562457	0.581309	0.571883	0.0133305
64	0.609588	0.658065	0.633826	0.0342784
65	0.710581	0.703849	0.707215	0.00476089
66	0.631133	0.561111	0.596122	0.0495133
67	0.601508	0.574576	0.588042	0.0190436
68	0.41164	0.512634	0.462137	0.0714134
69	0.480316	0.476276	0.478296	0.00285654
70	0.469543	0.535526	0.502534	0.0466567
71	0.453384	0.515327	0.484355	0.0438002
72	0.423759	0.468196	0.445978	0.0314219
73	0.325459	0.496475	0.410967	0.120927
74	0.208306	0.485702	0.347004	0.196149
75	0.202919	0.590736	0.396827	0.274227
76	0.175988	0.604201	0.390095	0.302793
77	0.347004	0.483009	0.415006	0.09617
78	0.443958	0.417026	0.430492	0.0190436
79	0.456077	0.383362	0.419719	0.0514176
80	0.382015	0.382015	0.382015	0
81	0.418373	0.382015	0.400194	0.0257088
82	0.363163	0.457424	0.410293	0.0666525
83	0.377975	0.554378	0.466177	0.124735
84	0.555724	0.534179	0.544952	0.0152349
85	0.480316	0.371242	0.425779	0.0771265
86	0.443958	0.388748	0.416353	0.0390393
87	0.396827	0.500514	0.448671	0.0733177
88	0.439918	0.481662	0.46079	0.0295175
89	0.30122	0.34835	0.324785	0.0333262
90	0.35643	0.34835	0.35239	0.00571307
91	0.361816	0.369896	0.365856	0.00571307
92	0.174641	0.329498	0.25207	0.109501
93	0.324112	0.311993	0.318052	0.00856961
94	0.371242	0.353737	0.36249	0.0123783
95	0.208306	0.291121	0.249713	0.058559
96	0.330845	0.433185	0.382015	0.0723656
