# Supplementary material for: The Genetic Basis of Natural Variation in Oenological Traits in Saccharomyces cerevisiae
Source: PLoS One. 2012 Nov 21;7(11):e49640. doi: 10.1371/journal.pone.0049640 (PMC3504119; doi:10.1371/journal.pone.0049640)
Supplement: Table S3 — Oenological phenotypes of the single and double hemizygote strains. Significant statistical differences between the parental strains (green) and between the hemizygote strains (yellow) are shown (ANOVA P<0.05). (XLSX) [file pone.0049640.s011.xlsx]

## Sheet: Hoja1
Table S3
A. Reciprocal hemizygosity analysis
WAxNA cross				Subtelomeric region Chr II		ALD6		HAP4		MBR1
Phenotype	DBVPG6044 (WA)	YPS128 (NA)	Hybrid	WA	NA	WA	NA	WA	NA	WA	NA
Malic acid (g/L)	2.10769	2.03514	2.06673	2.02614	2.01315	2.09853	2.08228	2.12803	1.99884	1.86358	2.16785
Succinic acid (g/L)	0.475916	0.927104	0.606563	0.641194	0.567899	0.649352	0.659124	0.588161	0.568332	1.2271	0.898741
Acetic acid (g/L)	2.52488	1.13243	1.65553	1.71135	1.25153	1.62275	1.21432	1.57846	1.58126	1.20305	1.33212
Glucose (g/L)	3.00038	2.9731	3.12911	3.40645	3.00334	3.19481	3.2403	3.42583	3.43813	3.40081	3.10349
Fructose (g/L)	16.0581	4.44777	8.84504	4.98204	4.07608	6.26331	5.5406	7.52299	4.8595	8.84504	4.17531
Glycerol (g/L)	8.66336	7.41908	7.27734	7.89269	7.81257	7.41948	7.11834	7.0099	6.81439	8.708	6.50086
Ethanol (%v/v)	9.14235	10.4443	9.546	9.83559	9.69238	9.92981	9.37309	9.74989	8.97334	9.28872	9.78602
WExSA cross				YJR030C		YFL040W		FLX1		MDH2		GAT1
Phenotype	DBVPG6765 (WE)	Y12 (SA)	Hybrid	WE	SA	WE	SA	WE	SA	WE	SA	WE	SA
Malic acid (g/L)	2.04756	2.22064	1.98089	2.15048	2.06087	2.2275	2.05613	2.1881	2.04529	2.09467	2.13501	2.20285	2.00918
Succinic acid (g/L)	0.788708	0.872315	0.950794	0.851393	0.916654	0.784959	0.930642	0.805746	1.01687	0.860316	0.750438	0.795121	0.838716
Acetic acid (g/L)	1.36699	1.40603	1.42012	1.30168	1.37615	1.31002	1.23349	1.32282	1.25153	1.23373	1.3473	1.27495	1.18598
Glucose (g/L)	3.03939	3.19885	4.19771	3.50501	3.61807	3.28536	3.81217	3.16493	3.9273	3.30027	3.44573	3.63329	3.71826
Fructose (g/L)	3.66469	11.4194	0.841696	30.302	3.70088	3.98397	3.70795	4.13703	3.68188	3.72178	3.80044	3.94482	3.63644
Glycerol (g/L)	5.84236	6.80875	5.60154	8.23284	5.75317	6.07955	5.34979	6.36277	5.54173	5.30026	5.57683	5.82096	5.16897
Ethanol (%v/v)	9.86299	9.94457	10.191	8.63969	9.33159	9.80306	10.1849	9.70553	10.0252	9.74676	9.65391	9.65625	10.0398
B. Double reciprocal hemizygosity analysis
WExSA cross				FLX1/MDH2		FLX1/MDH2		FLX1/MDH2		FLX1/MDH2		YFL040W/GAT1		YFL040W/GAT1		YFL040W/GAT1		YFL040W/GAT1
Phenotype	DBVPG6765 (WE)	Y12 (SA)	Hybrid	WE/WE		SA/SA		WE/SA		SA/WE		WE/WE		SA/SA		WE/SA		SA/WE
Malic acid (g/L)	2.04756	2.22064	1.98089	2.22426		2.18729		2.30608		2.31976		1.40057		1.40775		2.16289		2.11441
Succinic acid (g/L)	0.788708	0.872315	0.950794	1.34667		1.36249		1.6692		2.27256		1.02239		0.913152		1.08875		1.21213
Acetic acid (g/L)	1.36699	1.40603	1.42012	1.47181		1.47029		1.3929		1.66711		1.49602		1.43889		1.48457		1.44636
Glucose (g/L)	3.03939	3.19885	4.19771	2.62619		2.81206		3.87046		2.88054		3.01462		2.81206		3.08477		3.41707
Fructose (g/L)	3.66469	11.4194	0.841696	4.39789		4.32071		4.34428		4.18211		4.11777		4.11776		4.39086		4.30003
Glycerol (g/L)	5.84236	6.80875	5.60154	5.64922		5.85259		6.088		7.04273		5.54617		5.31587		5.49547		5.51552
Ethanol (%v/v)	9.86299	9.94457	10.191	11.1755		10.3295		10.8571		10.5535		10.5033		10.2679		11.0469		10.4503
