# Supplementary material for: The Genetic Basis of Natural Variation in Oenological Traits in Saccharomyces cerevisiae
Source: PLoS One. 2012 Nov 21;7(11):e49640. doi: 10.1371/journal.pone.0049640 (PMC3504119; doi:10.1371/journal.pone.0049640)
Supplement: Table S5 — Fermentation variability and reproducibility of the HPLC injections. (XLSX) [file pone.0049640.s013.xlsx]

## Sheet: Hoja2
Table S5
Reproducibility of HPLC inyections
Syntetic wine must MS300
	Concentración (g/L)							% v/v
EC1118	HPLC injection	Malic acid	Succinic acid	Acetic acid	Glycerol	Glucose	Fructose	Ethanol
Replica 1	1	ND	0.4	1.9	10.9	0.2	9	14.1
Replica 1	2	ND	0.4	2	11	0.1	9	14.1
Replica 1	3	ND	0.4	2	11	0.1	9.1	14.4
Replica 1	4	ND	0.4	2	11	0.2	9.1	14.4
Replica 1	5	ND	0.4	2	11	0.2	9.1	14.4
Mean			0.4	1.98	10.98	0.16	9.06	14.28
Standard deviation			0	0.0447214	0.0447215	0.0547723	0.0547725	0.164316
Stadar error			0	0.02	0.0200001	0.0244949	0.024495	0.0734845
Replica 2	1	ND	0.4	1.9	10.7	1.2	14.8	14.4
Replica 2	2	ND	0.4	1.9	10.7	1.2	14.8	14.4
Replica 2	3	ND	0.4	1.9	10.6	1.2	14.8	14.4
Replica 2	4	ND	0.4	2	10.7	1.2	14.8	14.4
Replica 2	5	ND	0.4	2	10.7	1.2	14.8	14.4
Mean			0.4	1.94	10.68	1.2	14.8	14.4
Standard deviation			0	0.0547723	0.0447211	0	0	0
Stadar error			0	0.0244949	0.0199999	0	0	0
Reproducibility of the independent fermentations
Syntetic wine must described by Salinas et al. [16]
EC1118	HPLC injection	Malic acid	Succinic acid	Acetic acid	Glycerol	Glucose	Fructose	Ethanol
Replica 1	1	2.14662	0.298259	1.04755	4.14981	0.0833122	3.83339	10.5571
Replica 2	1	2.23608	0.304527	0.987204	4.14349	0.0833122	4.02976	9.8835
Replica 3	1	2.0853	0.32786	1.02955	4.53892	0.0833122	3.9316	8.85578
Replica 4	1	2.20576	0.319996	1.022	4.72311	0.0833122	4.12335	9.05981
Replica 5	1	2.14672	0.297168	1.04316	4.48153	0.0833122	3.897	10.3056
Replica 6	1	2.11613	0.298327	1.02394	4.35911	0.0833122	3.89776	10.2231
Mean		2.13333	0.3	1	4.38333	0.1	3.93333	9.83333
Standard deviation		0.0516399	0	0	0.240139	0	0.10328	0.686052
Stadar error		0.0210819	0	0	0.0980363	0	0.0421637	0.280079
