# Supplementary material for: The Genetic Basis of Natural Variation in Oenological Traits in Saccharomyces cerevisiae
Source: PLoS One. 2012 Nov 21;7(11):e49640. doi: 10.1371/journal.pone.0049640 (PMC3504119; doi:10.1371/journal.pone.0049640)
Supplement: Table S6 — Genotype of the crosses used for linkage analysis including additional markers genotyped in this study. The name, chromosome (chr) and position of the markers are shown. (XLSX) [file pone.0049640.s014.xlsx]

## Sheet: DBVPG6044 x YPS128
Table S6
Name	CNE1	CDC24	FUN12	SAW1	ATS1	RFA1	ADE1	YAT1	ROX3	TATD	SCT1	GAL1	TLC1	YBR072C	LYS2	SPP381	DUR1	YBR238C	SSH1	SNF5	MGR1	BUD3	ADP1	Y045C	CTR86	RAD18	PAT1	ABP1	CDC29	YCR101C	LGR1	YDL099C	GLT1	NOP14	POL3	MTF2	GAL3	HEM13	RLI1	ARO1	RMS24	RAD9	PEX10	GIC2	YDR336W	MRP1	SAC7	PPM1	KRE2
Chr	1	1	1	1	1	1	1	1	2	2	2	2	2	2	2	2	2	2	2	2	3	3	3	3	3	3	3	3	3	3	4	4	4	4	4	4	4	4	4	4	4	4	4	4	4	4	4	4	4
Kb	36	62	78	95	115	155	169	190	45	115	204	280	308	382	469	546	637	697	769	780	47	100	136	209	220	231	251	266	282	302	22	102	150	190	277	375	465	545	626	706	813	902	998	1079	1145	1169	1252	1333	1421
Segregant 201	W	W	W	W	W	A	A	A	W	A	A	A	A	A	W	W	A	A	A	A	W	W	W	W	W	W	W	W	W	W	W	W	W	W	W	W	W	W	W	W	W	W	A	A	A	A	A	A	A
Segregant 202	A	A	A	A	A	A	A	A	A	A	A	A	A	A	A	W	W	W	W	W	W	W	W	W	W	W	W	W	W	W	W	W	W	W	A	W	W	W	A	A	W	W	W	W	W	W	W	W	W
Segregant 203	A	A	A	A	A	W	W	W	A	W	W	W	W	W	A	A	W	W	W	W	A	A	A	A	A	A	A	A	A	A	A	A	A	A	W	A	A	A	W	W	A	A	A	W	W	W	W	W	W
Segregant 204	W	W	W	W	W	W	W	W	W	W	W	W	W	W	W	A	A	A	A	A	A	A	A	A	A	A	A	A	A	A	A	A	A	A	A	A	A	A	A	A	A	A	A	A	A	A	A	A	A
Segregant 205	W	W	W	W	W	W	W	W	A	W	A	A	A	W	W	W	W	W	A	A	A	A	A	W	W	W	W	A	A	A	W	W	W	W	A	A	W	W	W	W	W	W	W	W	A	A	A	A	W
Segregant 206	W	W	W	W	W	W	W	W	W	A	A	A	A	A	A	A	A	A	W	W	W	A	A	A	A	A	A	W	W	W	W	W	W	W	W	W	W	W	W	W	A	A	A	A	A	W	W	W	A
Segregant 207	A	A	A	A	A	A	A	A	A	A	W	W	W	A	A	A	A	A	A	A	A	W	W	W	W	W	W	W	W	W	A	A	A	A	W	W	A	A	A	A	A	A	A	A	A	A	W	W	W
Segregant 208	A	A	A	A	A	A	A	A	W	W	W	W	W	W	W	W	W	W	W	W	W	W	W	W	W	A	A	A	A	A	A	W	A	A	A	A	A	A	A	A	W	W	W	W	W	W	A	A	A
Segregant 209	A	W	W	W	W	W	W	W	A	A	A	A	A	A	W	W	A	A	A	A	W	W	W	W	A	A	A	A	A	A	A	A	A	A	A	A	A	A	A	W	W	W	A	A	W	W	W	W	W
Segregant 210	W	W	W	W	W	W	W	W	A	A	A	A	A	W	A	A	W	W	W	W	A	W	W	A	A	A	A	A	A	A	W	W	W	W	W	A	A	A	A	A	A	A	A	A	A	A	A	A	A
Segregant 211	A	A	A	A	A	A	A	A	W	W	W	W	W	A	A	A	A	A	A	A	W	A	A	A	W	W	W	W	W	W	A	A	W	W	W	W	W	W	W	W	W	W	W	W	W	W	A	A	A
Segregant 212	W	A	A	A	A	A	A	A	W	A	W	W	W	W	W	W	W	W	W	W	A	A	A	W	W	W	W	W	W	W	W	W	A	A	A	W	W	W	W	A	A	A	W	W	A	A	W	W	W
Segregant 213	W	W	W	W	W	W	W	W	A	A	A	A	A	A	W	W	W	W	A	A	A	A	W	W	W	W	W	W	W	W	A	A	W	W	A	W	W	W	A	A	W	W	W	W	W	W	W	W	W
Segregant 214	A	A	A	A	A	A	A	A	W	W	W	W	W	W	W	A	W	W	W	W	W	W	A	A	A	A	A	A	A	A	W	W	W	W	W	A	A	A	A	A	W	W	W	A	A	A	A	A	W
Segregant 215	A	W	W	W	W	W	W	W	A	A	A	A	A	A	A	W	A	A	A	A	A	A	W	W	W	W	W	W	W	W	A	A	A	A	W	A	W	W	W	W	A	A	A	A	A	A	A	A	A
Segregant 216	W	A	A	A	A	A	A	A	W	W	W	W	W	W	A	A	A	W	W	W	W	W	A	A	A	A	A	A	A	A	W	W	A	A	A	W	A	A	W	W	A	A	A	W	W	W	W	W	A
Segregant 217	A	A	A	A	A	A	A	A	A	A	W	W	W	W	W	A	A	W	A	A	A	W	W	W	W	W	W	W	W	W	W	W	W	W	W	A	A	A	W	W	W	W	A	A	A	A	A	A	A
Segregant 218	A	A	A	A	A	W	W	W	A	A	A	A	A	A	A	A	A	A	A	A	W	A	A	A	W	W	W	W	W	W	A	A	A	A	A	W	W	W	W	W	W	W	W	W	W	W	W	W	W
Segregant 219	W	W	W	W	W	W	W	W	W	W	A	A	A	A	A	W	W	W	W	W	A	A	A	A	A	A	A	A	A	A	A	A	W	W	W	W	W	W	A	A	A	A	W	W	W	W	W	A	A
Segregant 220	W	W	W	W	W	A	A	A	W	W	W	W	W	W	W	W	W	W	W	W	W	W	W	W	A	A	A	A	A	A	W	W	W	A	A	A	A	A	A	A	A	A	A	A	A	A	A	W	W
Segregant 221	W	W	W	W	W	W	W	W	W	W	W	W	W	W	W	A	A	A	A	A	A	A	A	A	A	A	A	A	A	A	W	W	A	A	A	A	A	A	W	W	W	W	W	A	A	A	A	W	W
Segregant 222	A	A	A	A	W	W	W	W	A	A	W	W	W	W	A	W	W	W	W	W	A	A	A	A	A	A	A	A	A	A	A	A	A	A	A	A	A	A	A	A	A	A	W	W	W	W	W	A	A
Segregant 223	A	W	W	W	A	A	A	A	W	W	A	A	A	A	A	A	A	A	A	A	W	W	W	W	W	W	W	W	W	W	W	W	W	W	W	W	W	W	W	W	W	W	A	W	W	W	W	W	W
Segregant 224	W	A	A	A	A	A	A	A	A	A	A	A	A	A	W	W	W	W	W	W	W	W	W	W	W	W	W	W	W	W	A	A	W	W	W	W	W	W	A	A	A	A	A	A	A	A	A	A	A
Segregant 225	W	W	W	W	W	W	W	W	A	A	A	A	A	W	A	A	A	A	W	W	A	A	A	A	A	A	A	W	W	W	A	W	A	A	A	A	A	W	W	W	W	A	A	A	A	A	A	W	W
Segregant 226	A	W	W	W	W	A	A	A	W	A	A	W	W	W	A	A	A	W	A	A	W	W	W	W	W	W	W	W	W	W	W	A	W	W	W	W	W	W	W	W	W	W	W	W	W	W	W	W	A
Segregant 227	A	A	A	A	A	A	A	A	W	W	W	W	W	A	W	W	A	A	A	A	W	W	W	W	A	A	A	A	A	A	W	W	W	W	W	W	W	A	A	A	A	A	A	A	A	A	A	A	A
Segregant 228	W	A	A	A	A	W	W	W	A	W	W	A	A	A	W	W	W	W	W	W	A	A	A	A	W	W	A	A	A	A	A	A	A	A	A	A	A	A	A	A	A	W	W	W	W	W	W	A	W
Segregant 229	W	A	A	A	A	A	A	A	A	A	W	W	W	W	W	W	W	W	W	W	A	A	A	A	A	A	A	A	A	A	W	W	W	A	A	A	A	A	A	A	W	A	A	W	W	W	W	W	W
Segregant 230	A	A	A	A	A	A	A	W	W	W	W	W	W	A	A	A	A	A	A	A	A	A	A	A	A	W	W	W	W	W	W	W	W	W	W	A	A	A	A	W	A	A	A	A	A	A	A	A	A
Segregant 231	W	W	W	W	W	W	W	A	A	A	A	A	A	A	A	A	A	A	A	A	W	W	W	W	W	W	W	W	W	W	A	A	A	W	W	W	W	W	W	A	A	W	W	A	A	A	A	A	A
Segregant 232	A	W	W	W	W	W	W	W	W	W	A	A	W	W	W	W	W	W	W	W	W	W	W	W	W	A	A	A	A	A	A	A	A	A	A	W	W	W	W	W	W	W	W	W	W	W	W	W	W
Segregant 233	A	A	A	A	A	A	A	A	W	W	W	W	W	W	W	W	W	W	W	W	A	A	A	W	A	A	A	A	A	A	A	A	A	A	A	A	A	A	W	W	W	W	W	A	A	A	A	A	A
Segregant 234	A	A	A	A	A	A	A	A	W	W	W	W	W	W	W	W	A	W	A	A	A	A	W	A	A	W	W	W	W	W	A	W	W	A	A	A	A	A	A	A	A	A	A	W	W	A	W	W	W
Segregant 235	W	A	A	W	W	W	W	W	A	A	A	A	A	A	A	W	W	A	A	A	A	A	A	A	A	A	A	A	W	W	A	A	A	A	W	A	W	W	W	W	W	A	A	A	A	A	W	W	W
Segregant 236	W	W	W	W	W	W	W	W	A	A	A	A	A	A	A	A	A	A	A	A	W	W	W	W	W	W	W	W	A	A	W	W	W	W	W	W	W	W	W	W	W	W	W	W	W	W	W	W	W
Segregant 237	W	W	W	W	W	W	W	W	A	A	W	A	A	W	A	A	A	A	W	W	W	W	W	W	W	W	W	W	W	W	A	W	W	W	A	A	A	W	W	A	A	W	W	W	W	W	A	A	A
Segregant 238	A	A	A	A	A	A	A	W	A	A	A	W	W	W	W	W	W	W	W	W	A	A	A	A	A	A	A	A	A	A	A	A	A	A	W	W	W	A	A	A	A	A	A	A	A	A	A	A	A
Segregant 239	W	A	A	A	A	A	A	A	W	W	A	A	A	A	W	W	W	A	A	A	A	A	A	A	A	A	A	A	A	A	W	W	W	W	W	W	W	W	W	W	W	A	A	W	W	W	W	W	W
Segregant 240	A	A	W	W	W	W	W	W	W	W	W	W	W	A	A	A	A	W	A	A	W	W	W	W	W	W	W	W	W	W	W	A	A	A	A	A	A	A	A	W	W	W	W	A	A	A	W	W	W
Segregant 241	W	A	W	W	W	W	W	W	A	A	A	A	A	A	A	W	W	W	W	W	W	W	W	A	A	A	A	A	A	A	A	A	W	W	W	A	A	A	A	W	A	A	A	A	A	W	W	W	W
Segregant 242	A	W	A	A	A	A	A	A	W	W	W	W	W	W	W	W	A	A	W	W	W	A	A	A	W	W	W	A	A	A	A	A	A	A	A	W	W	W	W	W	W	A	A	A	A	A	A	A	A
Segregant 243	W	W	A	A	A	A	A	A	A	A	W	W	W	W	W	A	A	A	A	A	A	A	A	A	A	A	A	W	W	W	W	W	W	W	W	W	W	W	W	A	A	W	W	W	W	A	A	W	W
Segregant 244	A	A	W	W	W	W	W	W	W	W	A	A	A	A	A	A	W	W	A	A	A	W	W	W	W	W	W	W	W	W	W	A	A	A	A	A	A	A	A	A	W	W	W	W	W	W	W	A	A
Segregant 245	A	A	A	A	A	W	W	W	A	W	W	W	W	W	A	A	W	W	A	W	A	A	A	A	A	A	A	A	A	A	A	A	A	A	A	A	A	W	A	A	A	W	W	A	A	A	A	A	A
Segregant 246	W	W	W	W	W	A	A	A	A	A	A	A	A	W	A	A	A	A	W	A	A	A	W	W	W	W	W	W	W	W	W	W	W	W	W	W	W	W	W	W	A	W	A	W	W	W	A	A	A
Segregant 247	A	A	A	A	A	A	A	A	W	A	A	A	A	A	W	W	W	W	W	W	W	W	W	W	W	W	W	W	W	W	A	W	W	W	W	W	W	A	W	W	W	A	A	W	W	W	W	W	W
Segregant 248	W	W	W	W	W	W	W	W	W	W	W	W	W	W	W	W	A	A	A	A	W	W	A	A	A	A	A	A	A	A	W	A	A	A	A	A	A	A	A	A	W	A	W	A	A	A	W	W	W
Segregant 249	A	A	A	A	A	W	W	W	W	W	A	A	A	A	W	W	W	W	W	W	W	W	W	W	W	A	A	A	A	A	W	W	W	A	A	A	A	W	W	W	A	A	W	W	A	A	A	W	A
Segregant 250	W	W	W	W	W	A	A	A	A	W	W	W	W	W	A	A	A	W	W	W	W	A	A	A	A	A	A	A	A	A	A	A	A	W	W	W	W	A	A	W	W	W	A	A	W	W	W	W	W
Segregant 251	A	A	A	A	A	A	A	W	W	A	W	W	W	W	W	W	W	A	A	A	A	A	A	A	A	W	W	W	W	W	W	W	W	A	A	W	W	W	W	A	A	A	A	W	W	W	W	A	W
Segregant 252	W	W	W	W	W	W	W	A	A	A	A	A	A	A	A	A	A	A	A	A	A	W	W	W	W	W	W	W	W	W	A	A	A	W	W	A	A	A	A	A	W	W	W	A	A	A	A	A	A
Segregant 253	W	W	W	W	W	W	W	W	W	W	W	W	W	A	A	A	A	A	A	A	A	A	A	W	W	W	W	W	W	A	A	A	W	W	W	W	W	W	A	W	W	A	A	A	A	A	A	W	W
Segregant 254	A	A	A	A	A	W	W	W	A	A	A	W	W	W	W	W	W	W	W	W	A	A	A	W	A	A	A	A	A	A	W	W	A	W	W	W	W	W	A	A	A	A	W	W	W	W	W	A	A
Segregant 255	W	W	W	W	W	A	A	A	W	W	W	A	A	W	W	W	W	W	W	W	W	W	W	A	A	A	A	A	A	A	A	W	W	A	A	A	A	A	W	W	W	W	A	A	A	A	A	W	W
Segregant 256	A	A	A	A	A	A	A	A	A	A	A	A	A	A	A	A	A	A	A	A	W	W	W	A	W	W	W	W	W	W	W	A	A	A	A	A	A	A	A	A	A	W	W	W	W	W	W	A	A
Segregant 257	A	A	W	A	A	A	A	W	A	A	A	A	A	W	W	W	W	W	A	A	A	A	A	A	A	A	A	W	W	W	W	A	A	A	A	A	A	A	A	W	W	W	W	W	W	A	A	A	A
Segregant 258	W	W	W	W	W	W	W	A	W	W	W	W	W	A	W	W	A	W	W	W	W	W	W	W	W	W	W	W	W	W	A	A	A	A	A	W	W	A	A	A	A	A	A	A	W	W	W	W	W
Segregant 259	A	A	A	W	W	W	W	W	W	W	W	W	W	W	A	A	W	W	W	W	A	A	W	W	W	W	W	A	A	A	A	W	W	W	W	W	W	W	W	W	W	W	W	W	A	A	A	A	A
Segregant 260	W	W	W	A	A	A	A	A	A	A	A	A	A	A	A	A	A	A	A	A	W	W	A	A	A	A	A	A	A	A	W	W	W	W	W	A	A	W	W	A	A	A	A	A	A	W	W	W	W
Segregant 261	W	W	W	W	W	W	W	W	W	W	W	W	W	W	W	A	A	A	A	A	W	W	W	W	W	W	W	W	A	A	W	W	W	W	A	A	A	A	A	A	A	W	W	W	W	A	A	W	W
Segregant 262	A	A	W	W	W	W	W	W	A	A	W	W	W	A	A	W	A	A	A	A	A	W	W	W	W	W	W	W	W	W	W	W	W	W	W	A	A	A	A	A	A	A	A	A	A	A	A	A	A
Segregant 263	A	A	A	A	A	A	A	A	A	A	A	A	A	A	A	A	W	W	W	W	A	A	A	A	A	A	A	A	A	A	A	A	A	A	A	W	W	W	W	W	W	A	A	A	A	W	W	W	W
Segregant 264	A	A	A	A	A	A	A	A	W	W	A	A	A	W	W	W	W	W	A	W	W	A	A	A	A	A	A	A	W	W	A	A	A	A	W	W	W	W	W	W	W	W	W	W	W	W	W	A	W
Segregant 265	W	W	W	W	W	W	W	W	W	W	W	W	W	W	A	W	W	W	W	W	A	A	A	A	A	A	W	W	A	A	W	W	W	A	W	W	W	W	W	W	W	W	A	A	A	W	A	A	W
Segregant 266	A	A	A	A	A	A	A	A	A	A	A	A	A	A	A	A	A	A	A	A	A	A	W	W	W	W	W	W	W	W	W	A	A	A	A	A	A	W	W	W	W	W	W	W	W	W	W	W	A
Segregant 267	A	A	A	A	W	W	W	W	W	W	W	W	W	A	W	W	W	W	W	W	W	W	A	A	A	A	A	A	W	W	A	W	W	W	W	W	W	A	A	A	A	A	W	W	W	W	W	W	A
Segregant 268	W	W	W	W	A	A	A	A	A	A	A	A	A	W	W	A	A	A	A	A	W	W	W	W	W	W	A	A	A	A	A	A	A	A	A	A	A	A	A	A	A	A	A	A	A	A	A	A	W
Segregant 269	W	W	W	W	W	W	W	W	A	A	A	A	A	A	A	A	A	W	W	W	W	W	W	A	A	A	A	A	A	A	A	A	A	A	A	A	W	W	W	W	W	W	A	A	A	A	A	A	A
Segregant 270	A	A	A	A	A	A	A	A	W	W	W	W	W	A	A	A	A	A	A	A	A	W	A	A	A	A	A	A	A	A	W	A	A	A	A	A	A	A	W	W	W	W	W	W	W	W	W	W	A
Segregant 271	W	W	W	W	W	W	W	W	A	A	A	A	A	W	W	W	W	A	W	W	W	A	W	W	W	W	W	W	W	W	A	W	W	W	W	W	W	W	A	A	A	A	A	A	A	A	A	W	W
Segregant 272	A	A	A	A	A	A	A	A	W	W	W	W	W	W	W	W	W	W	A	A	A	A	A	A	W	W	W	W	W	W	W	W	W	W	W	W	A	A	A	A	A	A	W	W	W	W	W	A	W
Segregant 273	A	W	W	A	W	A	A	A	A	A	A	A	A	W	W	A	A	A	W	W	W	A	A	A	A	A	W	W	W	W	A	W	W	W	W	A	A	W	W	A	A	W	W	W	W	W	W	A	A
Segregant 274	W	A	A	A	A	A	A	W	A	W	A	A	A	A	A	W	A	A	A	A	W	A	A	A	A	A	A	A	A	A	A	A	A	A	A	A	A	A	W	W	W	A	A	A	A	A	A	W	W
Segregant 275	W	W	W	W	W	W	W	W	W	A	W	W	W	W	W	W	W	W	W	W	W	W	W	W	A	A	A	A	A	A	W	A	A	A	A	W	W	A	A	A	A	A	A	A	A	A	W	A	A
Segregant 276	A	A	W	W	W	W	W	A	W	W	W	W	W	A	A	A	W	W	A	A	W	W	W	W	W	W	W	W	W	W	W	W	W	W	W	W	W	W	A	W	W	W	W	W	W	W	A	W	W
Segregant 277	A	A	A	A	A	A	A	W	W	W	W	W	W	A	A	A	A	A	A	A	W	W	W	W	W	W	W	W	W	W	W	W	A	A	A	A	A	A	A	W	A	W	A	W	W	W	W	A	A
Segregant 278	W	W	A	A	A	A	A	A	W	W	W	W	W	W	W	W	W	W	W	W	A	W	W	W	W	W	W	W	W	W	W	W	W	W	W	A	A	A	A	A	A	A	A	A	A	A	A	A	A
Segregant 279	A	A	W	W	W	W	W	A	A	A	A	A	A	A	A	A	W	A	A	A	W	A	A	A	A	A	A	A	A	A	W	A	W	W	W	W	W	W	W	W	W	A	W	W	W	W	W	W	W
Segregant 280	W	W	W	W	W	W	W	W	A	A	A	A	A	W	A	W	A	W	W	W	A	A	A	A	A	A	A	A	A	A	A	A	A	A	A	W	W	W	W	A	W	W	W	A	A	A	A	W	W
Segregant 281	W	W	W	W	W	W	W	A	A	W	W	W	W	W	W	A	A	A	A	A	W	W	W	W	W	W	W	W	W	W	W	W	W	A	A	A	A	A	A	A	A	A	A	A	A	A	A	A	W
Segregant 282	A	A	A	A	A	A	A	A	W	W	A	A	A	A	A	W	W	W	A	A	A	A	A	A	A	A	A	A	A	A	A	W	W	W	W	W	W	W	A	A	A	A	A	A	W	W	W	W	A
Segregant 283	A	A	A	A	A	A	A	W	A	A	A	A	A	A	A	A	A	A	W	W	A	A	A	A	A	A	A	A	A	A	W	A	A	A	A	W	W	W	W	W	W	W	W	W	A	A	A	A	A
Segregant 284	W	W	W	W	W	W	W	W	W	W	W	W	W	W	W	W	W	W	W	W	W	W	W	W	W	W	W	W	W	W	A	A	A	W	W	A	A	A	W	W	W	W	W	W	W	A	W	W	W
Segregant 285	A	W	W	W	W	A	A	W	A	A	A	A	W	W	W	W	W	W	W	W	A	W	W	W	W	W	W	W	W	W	W	W	W	W	W	W	W	W	W	W	W	W	W	W	W	W	W	W	W
Segregant 286	A	A	A	A	A	A	A	A	W	W	A	A	A	A	A	A	A	A	A	W	W	W	W	A	A	A	A	A	A	A	A	A	A	A	A	W	W	W	W	W	W	W	W	W	A	W	W	W	W
Segregant 287	W	W	A	A	A	W	W	A	A	A	W	W	W	W	W	W	W	W	W	W	A	A	A	A	A	A	A	A	A	A	W	W	W	W	A	A	A	A	A	A	A	A	A	A	A	A	A	A	A
Segregant 288	W	A	W	W	W	W	W	W	W	W	W	W	A	A	A	A	A	A	A	A	W	A	A	W	W	W	W	W	W	W	A	A	A	A	W	A	A	A	A	A	A	A	A	A	W	A	A	A	A
Segregant 289	W	W	W	W	W	W	W	W	W	W	A	A	W	W	W	W	W	W	A	A	W	W	W	W	W	A	A	A	A	A	W	A	A	A	A	W	W	W	W	W	A	A	A	A	A	A	A	A	A
Segregant 290	A	A	A	A	A	A	A	A	A	W	W	W	W	W	W	W	W	W	W	W	A	A	A	A	A	W	W	W	W	W	A	A	A	A	A	A	A	A	A	A	W	W	W	W	A	A	A	W	W
Segregant 291	W	W	W	W	W	W	W	W	A	A	A	A	A	A	A	A	A	A	A	A	W	W	W	A	A	A	A	A	A	A	W	W	W	W	W	W	W	W	W	A	W	W	A	W	W	W	W	A	A
Segregant 292	A	A	A	A	A	A	A	A	W	A	W	W	A	A	A	A	A	A	W	W	A	A	A	W	W	W	W	W	W	W	A	W	W	W	W	A	A	A	A	W	A	A	W	A	W	W	W	W	W
Segregant 293	W	W	W	W	W	A	A	A	A	W	W	W	W	W	W	A	W	W	W	W	A	A	A	A	A	A	A	A	A	A	A	A	W	W	W	W	W	W	W	W	A	A	A	A	A	A	A	A	A
Segregant 294	W	W	W	W	W	W	W	W	A	A	A	A	A	A	A	A	A	A	W	W	W	W	A	A	A	A	A	A	A	A	W	W	A	A	A	A	A	A	A	A	A	A	W	W	W	W	W	W	W
Segregant 295	A	A	A	A	A	W	W	W	W	W	W	A	A	W	W	W	W	W	A	A	W	W	W	W	W	W	W	W	W	W	A	A	A	A	W	A	A	A	A	A	W	W	A	A	A	W	W	W	A
Segregant 296	A	A	A	A	A	A	A	A	W	A	A	W	W	A	A	W	A	A	A	A	A	A	W	W	W	W	W	W	W	W	W	W	W	W	A	W	W	W	W	W	W	W	W	W	W	A	A	A	W
[truncated: 150 more columns]

## Sheet: DBVPG6765 x Y12
Table S4
Name	CNE1	CDC24	SAW1	ATS1	RFA1	ADE1	YAT1	ROX3	TATD	SCT1	TLC1	YBR072C	LYS2	SPP381	DUR1	YBR238C	SSH1	MGR1	BUD3	ADP1	YCR045C	PAT1	FIG2	CDC39	YCR101C	LGR1	YDLI99C	NOP14	POL3	MTF2	GAL3	HEM	RLI1	ARO1	RSM24	RAD9	PEX10	GIC2	YDR336W	MRP1	SAC7	PPM1	KRE2	YDR535C	YO68C	MCM3	YND1	SAH1	ILV1
Chr	1	1	1	1	1	1	1	2	2	2	2	2	2	2	2	2	2	3	3	3	3	3	3	3	3	4	4	4	4	4	4	4	4	4	4	4	4	4	4	4	4	4	4	4	5	5	5	5	5
Kb	37	62	95	114	155	169	190	45	115	204	308	382	469	581	637	697	769	47	100	136	209	251	271	282	302	21	101	190	279	375	465	545	625	706	813	902	998	1079	1148	1169	1252	1332	1421	1506	25	86	162	236	329
Segregant 301	S	S	E	E	E	E	E	E	E	E	E	E	E	E	S	S	S	S	S	S	S	E	E	E	E	E	E	S	S	S	S	S	E	S	S	E	E	E	S	E	E	E	E	E	S	E	E	E	E
Segregant 302	S	S	S	S	S	S	S	E	E	S	S	S	S	S	S	E	E	E	E	E	E	E	E	E	E	S	S	E	S	E	E	E	E	E	S	S	S	S	S	S	S	S	S	E	E	S	S	S	S
Segregant 303	E	E	E	E	E	E	S	S	S	E	E	E	S	S	E	S	S	S	S	S	S	S	S	S	S	E	S	S	E	E	S	S	S	S	E	E	E	E	E	E	E	E	E	S	E	E	E	E	E
Segregant 304	E	E	S	S	S	S	E	S	S	S	S	S	E	E	E	E	E	E	E	E	E	S	S	S	S	S	E	E	E	S	E	E	S	E	E	S	S	S	E	S	S	S	S	S	S	S	S	S	S
Segregant 305	S	S	E	E	E	E	E	E	E	S	S	E	E	S	S	S	S	S	E	E	E	S	S	S	S	E	E	S	S	S	S	S	S	S	S	E	E	E	E	E	E	E	E	E	S	S	S	E	S
Segregant 306	E	E	E	S	S	S	S	E	S	E	E	E	E	E	E	E	E	S	S	S	S	S	S	S	S	S	S	E	E	E	E	E	E	E	E	E	E	E	E	E	S	E	S	S	E	E	E	S	E
Segregant 307	E	E	S	E	E	E	E	S	S	S	S	S	S	E	E	E	E	E	E	E	E	E	E	E	E	E	S	S	E	E	S	S	E	E	E	S	S	S	S	S	E	S	E	E	E	S	S	S	S
Segregant 308	S	S	S	S	S	S	S	S	E	E	E	S	S	S	S	S	S	E	S	S	S	E	E	E	E	S	E	E	S	S	E	E	S	S	S	S	S	S	S	S	S	S	S	S	E	E	E	E	E
Segregant 309	E	E	E	E	E	E	S	E	E	E	E	E	E	E	S	S	S	S	S	S	S	S	S	S	S	S	S	S	S	E	S	S	S	S	E	E	E	E	E	E	E	E	E	E	E	E	S	S	E
Segregant 310	S	S	S	S	S	S	S	S	S	S	S	S	S	S	E	E	E	S	E	E	E	E	E	E	E	E	S	S	E	S	E	E	E	E	E	E	E	E	S	S	S	S	S	S	S	S	E	E	E
Segregant 311	E	E	E	E	E	E	E	E	E	E	E	E	S	E	E	E	E	E	S	S	S	S	S	S	S	S	E	E	E	E	S	S	E	E	S	S	S	S	S	S	S	S	S	S	S	S	S	S	S
Segregant 312	S	S	S	S	S	S	E	S	S	S	S	S	E	S	S	S	S	E	E	E	E	E	E	E	E	E	E	E	S	S	E	S	S	S	S	S	S	S	E	E	E	E	E	E	E	E	E	E	S
Segregant 313	S	S	S	S	S	S	S	S	E	E	S	E	E	E	S	E	S	E	S	S	E	E	E	E	E	E	E	E	E	E	E	E	E	S	S	S	S	E	E	E	E	E	E	E	E	E	E	E	E
Segregant 314	E	E	E	E	E	E	E	E	E	S	S	S	S	S	S	S	E	E	E	E	S	S	S	S	S	E	S	S	S	S	S	S	S	E	E	E	E	E	S	S	S	E	E	E	S	S	S	S	S
Segregant 315	E	E	S	S	S	S	S	E	S	E	E	E	E	E	E	S	S	S	S	S	S	S	S	S	S	S	S	E	E	E	E	E	E	E	E	S	E	S	E	S	E	S	S	S	E	E	S	S	S
Segregant 316	S	S	E	E	E	E	S	S	S	S	E	S	S	S	E	E	E	S	E	E	E	E	E	E	E	S	E	S	S	S	S	S	S	S	S	S	S	S	S	S	S	S	S	S	S	S	S	E	E
Segregant 317	E	E	S	S	S	S	S	E	E	E	E	E	S	E	E	E	S	S	E	E	E	E	E	E	S	S	E	E	E	E	E	E	E	E	E	E	E	E	E	E	E	E	E	E	E	E	S	S	E
Segregant 318	E	E	S	S	S	S	E	S	S	E	E	E	E	S	S	S	E	E	E	E	E	E	E	E	E	E	S	S	E	E	E	E	E	S	S	S	S	S	S	S	S	S	S	S	S	S	S	E	E
Segregant 319	S	E	E	E	E	E	S	E	E	S	S	S	S	S	S	S	S	S	S	S	S	S	S	S	E	E	E	E	S	S	S	S	S	E	E	S	S	S	S	S	S	S	S	E	S	S	E	S	S
Segregant 320	S	S	E	E	E	E	E	S	S	S	S	S	E	E	E	E	E	E	S	S	S	S	S	S	S	S	S	S	S	S	S	S	S	S	S	E	E	E	E	E	E	E	E	S	E	E	E	E	E
Segregant 321	S	S	S	S	E	E	E	S	S	S	E	E	E	E	E	E	E	S	S	S	S	S	S	S	S	E	E	E	E	E	E	E	S	S	E	E	S	E	E	E	E	S	S	S	E	E	E	E	E
Segregant 322	S	S	S	E	E	E	E	E	E	E	E	E	E	S	S	S	S	S	S	S	S	E	E	E	E	S	S	S	S	E	E	E	S	S	S	S	E	S	S	S	S	S	S	E	E	E	E	S	S
Segregant 323	E	E	E	E	S	S	S	E	S	S	S	S	S	S	S	S	E	E	E	E	S	E	E	E	E	S	S	S	S	S	S	S	E	E	E	E	E	E	E	E	E	E	E	S	S	S	S	E	S
Segregant 324	E	E	E	S	S	S	S	S	E	E	S	S	S	E	E	E	S	E	E	E	E	S	S	S	S	E	E	E	E	S	S	S	E	E	S	S	S	S	S	S	S	E	E	E	S	S	S	S	E
Segregant 325	S	S	S	S	S	S	S	S	S	S	S	S	S	S	S	S	E	E	S	S	S	S	S	S	S	S	S	S	S	S	S	S	S	S	S	S	E	S	E	E	E	E	S	S	E	E	S	S	E
Segregant 326	E	E	E	E	E	E	S	E	S	E	E	S	E	E	E	E	E	E	E	E	E	E	E	E	E	E	E	E	E	S	E	E	E	E	E	S	S	S	S	S	S	S	S	S	S	S	S	S	S
Segregant 327	S	S	S	S	S	S	E	S	E	S	S	E	E	E	E	E	S	S	S	S	S	S	S	S	S	S	S	S	S	S	S	S	S	S	S	E	S	S	S	E	S	S	E	E	S	S	E	E	S
Segregant 328	E	E	E	E	E	E	E	E	E	E	E	E	S	S	S	S	S	S	E	E	E	E	E	E	E	E	E	E	E	E	E	E	E	E	E	E	E	E	E	S	E	E	E	E	E	E	E	E	E
Segregant 329	E	E	E	E	S	S	S	S	S	S	S	S	S	S	E	E	E	E	S	S	E	S	E	S	S	S	S	E	E	E	E	E	E	E	E	E	E	E	E	E	E	S	S	S	E	S	S	S	S
Segregant 330	S	S	S	S	E	E	E	E	E	E	E	E	E	E	E	S	S	E	E	E	E	E	E	E	E	S	E	S	S	S	S	S	S	S	S	S	S	S	E	E	S	S	S	S	E	E	E	E	S
Segregant 331	S	S	S	S	S	S	E	S	S	S	S	S	E	S	S	S	E	S	S	S	S	E	S	E	E	S	E	E	E	E	E	S	E	E	S	E	S	S	S	S	S	E	E	E	S	S	S	S	E
Segregant 332	E	E	E	E	E	S	S	E	E	E	E	E	S	E	S	E	S	S	E	E	E	S	S	S	S	S	S	S	S	S	S	E	S	S	E	S	E	E	S	E	E	E	E	E	E	E	E	E	E
Segregant 333	E	E	E	E	E	S	E	S	S	S	S	E	E	E	E	S	E	S	E	E	E	E	E	E	E	S	S	E	E	S	S	S	S	S	E	E	S	S	S	S	S	S	S	E	S	E	E	E	E
Segregant 334	S	S	E	E	S	S	E	E	E	E	E	E	S	S	E	E	E	S	S	S	S	S	S	S	S	E	E	S	S	E	E	E	E	E	E	S	E	E	E	E	E	E	E	E	E	S	S	S	E
Segregant 335	E	E	S	S	S	S	S	S	S	E	E	S	E	E	S	S	S	E	S	S	S	S	S	S	S	S	S	S	S	E	E	E	E	E	S	S	S	E	S	S	S	S	S	S	E	S	S	E	S
Segregant 336	S	S	S	S	E	E	S	E	E	S	S	S	S	S	S	E	S	E	E	E	E	E	E	E	E	E	E	E	S	S	S	S	S	S	S	E	E	S	E	E	E	E	E	S	E	E	E	S	S
Segregant 337	S	S	S	S	E	E	E	S	S	E	E	E	E	E	E	S	S	E	E	E	E	E	E	E	S	E	E	E	E	S	S	S	E	E	E	E	E	E	S	S	S	S	S	S	S	E	S	S	S
Segregant 338	E	E	E	E	S	S	S	S	S	S	S	S	S	E	E	E	E	S	S	S	S	S	S	S	E	S	S	S	S	E	E	E	E	E	E	E	S	S	S	S	S	S	S	S	E	S	S	E	E
Segregant 339	E	E	S	S	S	S	S	E	E	S	S	S	S	S	S	E	E	S	S	S	S	S	S	S	S	S	E	E	E	E	E	E	S	S	S	S	S	S	E	E	E	E	E	E	S	S	S	S	S
Segregant 340	S	S	E	E	E	E	E	E	E	E	E	E	E	S	S	S	S	E	E	E	E	E	E	E	E	E	S	S	S	S	S	S	S	S	S	S	E	E	E	E	E	E	E	E	E	E	E	E	E
Segregant 341	E	E	E	E	S	S	S	S	S	S	S	S	S	S	S	S	E	E	E	E	S	S	S	S	S	E	E	E	E	E	E	E	S	S	E	E	E	E	E	E	E	E	E	E	S	S	S	S	E
Segregant 342	E	S	E	E	E	E	E	E	E	E	E	E	E	E	E	E	E	E	S	S	S	S	S	S	S	S	S	E	E	E	S	S	E	E	E	S	E	E	E	E	E	E	S	S	E	E	E	E	E
Segregant 343	S	S	S	S	S	S	S	S	S	S	S	E	E	E	E	S	S	S	E	E	E	E	E	E	E	E	E	S	S	S	E	E	E	E	S	S	S	S	S	S	S	S	E	S	S	S	S	E	S
Segregant 344	E	E	S	S	E	E	E	E	E	E	E	S	S	S	S	E	S	S	S	S	S	E	E	E	S	S	S	S	S	S	S	S	S	S	S	E	S	S	S	S	S	S	S	E	E	E	E	S	S
Segregant 345	S	S	E	E	S	S	S	S	S	S	E	E	E	E	E	E	E	S	S	S	S	E	E	E	E	S	S	E	E	S	E	E	E	E	E	E	E	E	E	E	E	S	S	S	E	E	E	E	E
Segregant 346	E	E	S	S	S	E	E	S	S	S	S	S	S	E	E	E	E	S	S	E	E	S	E	S	S	S	S	S	S	E	S	S	S	S	S	S	E	E	E	E	E	E	S	S	S	S	S	S	S
Segregant 347	E	E	E	E	E	E	E	E	E	E	E	E	S	S	S	S	S	E	E	S	E	E	S	E	S	E	E	E	E	E	E	E	E	E	E	E	S	S	S	S	S	E	E	E	S	E	E	S	S
Segregant 348	S	S	S	S	S	S	S	E	E	E	S	S	E	S	S	S	S	E	E	E	S	S	S	S	E	E	E	S	S	S	S	S	S	S	E	S	S	S	S	S	S	E	E	E	E	S	S	E	E
Segregant 349	S	S	S	S	S	S	S	S	S	S	S	S	E	E	E	E	E	S	S	S	S	S	S	S	S	E	E	E	E	S	S	S	S	E	E	S	E	E	E	E	E	E	S	S	E	E	E	S	S
Segregant 350	S	S	S	S	S	S	S	S	S	S	E	E	S	E	E	E	E	S	S	S	S	S	S	S	S	S	S	S	S	S	S	S	S	S	S	E	S	E	E	S	S	S	E	E	E	E	E	E	E
Segregant 351	E	E	E	E	E	E	E	E	E	E	E	E	S	S	S	S	S	E	E	E	E	E	E	E	E	S	S	S	S	E	E	E	E	E	E	E	E	S	S	S	S	E	E	S	S	S	S	S	E
Segregant 352	E	E	E	E	E	S	E	E	E	E	S	S	S	S	S	S	S	E	E	E	E	E	E	E	E	E	E	E	E	E	E	E	E	S	S	S	S	S	S	E	E	S	S	E	E	S	S	E	E
Segregant 353	S	S	E	E	E	E	E	S	S	S	S	S	S	S	E	E	S	E	S	S	S	E	E	E	E	S	S	E	E	E	E	E	E	E	E	E	S	E	E	E	E	E	E	E	S	E	E	E	E
Segregant 354	E	E	S	S	S	S	S	E	E	E	E	E	E	E	E	E	E	E	E	E	E	S	S	S	S	S	S	S	S	S	S	S	S	E	E	E	E	E	E	E	E	E	E	S	E	S	S	S	E
Segregant 355	E	E	S	S	S	S	S	E	E	E	E	E	E	E	S	S	S	S	E	E	E	E	E	E	E	E	E	S	S	S	S	S	S	S	S	S	E	S	S	S	S	S	S	S	S	S	S	S	S
Segregant 356	S	S	E	E	E	E	E	S	S	S	S	S	S	S	S	S	E	S	S	S	S	S	S	S	S	E	E	E	E	E	E	E	E	S	S	S	S	S	S	S	S	S	S	E	E	E	E	E	S
Segregant 357	E	E	E	E	E	E	S	E	E	S	S	S	S	S	S	S	S	S	E	E	S	S	S	S	S	S	S	E	E	S	S	S	S	S	S	S	S	S	S	S	S	S	S	E	E	S	S	E	E
Segregant 358	S	S	S	S	S	S	S	S	S	S	E	E	E	E	E	E	E	E	S	S	S	S	S	S	S	E	S	S	S	E	E	E	E	S	E	E	E	E	E	E	E	E	E	E	S	E	E	E	E
Segregant 359	S	S	E	E	E	E	E	S	S	E	S	S	E	S	S	S	S	S	E	E	E	E	E	E	E	E	E	E	E	S	S	S	S	E	S	S	S	S	E	E	E	E	S	S	S	S	S	S	S
Segregant 360	E	E	S	S	S	S	S	E	E	E	E	E	E	E	E	E	E	E	S	S	S	E	E	E	E	S	E	S	S	E	E	E	E	E	E	E	E	E	S	S	S	S	E	S	E	E	E	S	S
Segregant 361	E	S	S	S	S	S	S	E	E	E	E	E	E	E	S	S	S	E	E	E	S	S	S	S	S	E	E	E	E	E	E	E	S	S	S	S	S	E	E	S	S	S	S	S	E	E	E	E	E
Segregant 362	S	S	S	S	S	S	S	E	E	E	E	E	S	S	S	S	S	E	E	E	E	E	E	E	E	S	E	E	E	E	E	E	E	E	E	E	S	S	S	S	E	E	E	E	S	E	E	E	E
Segregant 363	S	E	E	E	E	E	E	S	S	S	S	S	E	E	E	E	E	S	S	S	E	S	S	S	S	S	S	S	S	S	S	S	E	E	E	E	E	E	E	E	E	E	S	S	S	S	S	S	S
Segregant 364	E	E	E	E	E	E	E	S	S	S	S	S	S	S	S	E	E	S	S	S	S	E	E	E	E	E	S	S	S	S	S	S	S	S	S	S	E	S	S	E	S	S	E	E	E	S	S	S	S
Segregant 365	E	E	E	E	S	S	S	E	E	E	E	E	S	S	S	S	E	S	S	S	S	S	S	S	S	S	E	E	E	E	E	S	S	S	S	S	S	S	S	S	S	E	S	E	S	S	S	S	S
Segregant 366	S	E	S	S	E	E	E	S	S	S	E	E	E	E	E	E	S	E	E	E	E	E	E	E	E	E	S	S	S	S	E	E	E	E	E	E	E	E	E	E	E	S	E	S	E	E	E	E	E
Segregant 367	S	S	S	S	S	S	E	E	E	E	S	S	E	E	E	E	E	S	S	S	S	E	E	E	E	S	E	E	E	E	S	S	S	E	E	E	S	S	S	S	S	S	S	E	S	S	S	S	S
Segregant 368	E	E	E	E	E	E	S	S	S	S	S	S	S	S	S	S	S	E	E	E	E	S	S	S	S	E	S	S	S	S	S	E	E	S	S	S	E	E	E	E	E	E	E	S	E	E	E	E	E
Segregant 369	S	S	S	S	S	S	S	E	E	E	E	S	S	S	S	S	S	S	S	S	S	S	S	S	E	E	S	E	E	E	E	E	S	S	S	S	E	E	E	E	E	E	E	S	E	E	E	E	E
Segregant 370	E	E	E	S	S	S	E	S	E	E	S	E	E	E	E	E	E	E	S	S	S	S	S	S	S	S	E	E	E	E	E	E	S	E	E	S	E	E	E	E	S	S	S	S	E	E	E	E	S
Segregant 371	S	S	E	E	E	E	S	E	S	S	E	E	E	E	E	S	E	E	E	E	E	E	E	E	E	E	E	S	S	S	S	S	E	E	E	E	S	S	S	S	E	E	E	E	S	E	S	S	S
Segregant 372	E	E	E	E	E	E	E	S	S	S	S	S	S	S	S	E	S	S	E	E	E	E	E	E	S	S	S	S	S	S	S	S	E	S	S	E	S	S	S	S	S	S	S	E	S	S	S	S	E
Segregant 373	S	S	S	S	S	S	S	S	S	S	S	E	E	E	E	E	E	E	E	E	E	E	E	E	E	E	E	E	E	S	S	S	S	S	S	E	E	E	E	E	E	E	E	E	E	E	E	E	E
Segregant 374	S	S	E	E	E	E	S	E	S	E	E	E	E	E	E	E	E	S	S	S	S	S	S	S	S	E	E	E	E	E	E	E	E	E	E	E	E	E	E	S	S	S	S	E	S	S	S	S	S
Segregant 375	E	E	S	S	S	S	E	S	E	S	S	S	S	S	S	S	S	E	E	E	S	S	S	S	S	S	S	S	S	S	S	S	S	S	S	S	S	S	E	E	E	S	S	S	S	S	S	S	S
Segregant 376	E	E	E	E	S	E	E	E	E	E	E	S	S	E	S	S	S	S	S	S	S	E	E	E	E	S	S	S	S	E	E	E	E	E	S	S	S	S	S	S	S	E	E	S	E	E	E	E	E
Segregant 377	S	S	S	S	S	S	S	E	E	E	E	E	E	E	S	S	E	E	E	S	S	E	E	E	E	E	S	S	S	S	S	S	S	S	S	S	S	S	S	S	S	E	E	E	E	E	S	E	E
Segregant 378	E	E	E	E	E	E	E	S	S	S	S	S	S	S	E	E	E	E	S	E	E	E	E	E	E	S	E	S	S	S	E	E	S	E	S	S	S	E	E	E	E	S	S	E	S	S	E	S	E
Segregant 379	S	S	S	S	S	S	S	E	E	E	E	E	E	S	S	S	S	S	E	E	E	S	S	S	S	E	E	E	E	E	S	S	E	S	E	E	E	S	S	S	S	E	S	S	E	E	S	E	S
Segregant 380	E	E	E	E	E	E	E	S	S	S	S	S	S	E	E	E	S	S	S	S	S	S	S	S	S	S	S	E	E	E	E	E	E	E	E	E	E	E	E	E	E	S	S	S	S	S	E	S	S
Segregant 381	S	S	S	S	S	S	S	S	E	S	S	S	S	S	E	E	S	S	S	S	S	S	S	S	S	S	E	E	E	S	S	S	S	S	S	S	S	E	E	E	E	E	S	E	S	S	S	S	S
Segregant 382	S	S	E	E	E	E	E	E	S	E	E	E	E	E	S	S	E	E	E	E	E	E	E	E	E	E	S	S	S	E	E	E	E	E	E	E	E	S	S	S	S	S	E	S	E	E	E	E	E
Segregant 383	E	E	S	S	S	S	S	S	S	S	S	S	S	S	S	S	S	S	S	S	S	E	E	E	E	S	S	S	S	S	S	S	S	S	E	E	E	E	E	E	E	E	E	E	S	S	S	S	S
Segregant 384	E	E	E	E	S	E	E	E	E	E	E	E	E	E	E	E	E	E	E	E	E	E	S	S	S	E	E	E	E	E	E	E	E	S	S	S	S	S	S	S	S	S	S	S	E	E	E	E	E
Segregant 385	S	S	S	S	S	S	S	E	E	E	E	E	E	S	E	S	S	E	E	E	E	E	E	E	E	E	E	S	S	E	E	E	E	E	E	E	E	E	E	E	E	E	S	S	E	S	S	S	S
Segregant 386	E	E	E	E	E	E	E	E	E	S	S	S	S	S	S	E	E	E	S	S	S	E	S	S	S	S	E	E	E	S	S	S	S	E	S	S	S	E	S	S	S	S	E	E	E	E	E	E	E
Segregant 387	S	S	E	E	E	E	E	S	S	S	S	S	S	E	E	E	E	S	S	S	S	S	S	S	S	E	S	S	S	S	S	S	S	S	E	S	S	S	E	E	E	E	E	E	S	E	E	E	S
Segregant 388	E	E	S	S	S	S	S	S	S	E	E	E	E	E	S	S	S	S	E	E	E	S	E	E	E	S	S	E	E	E	E	E	E	S	S	E	E	S	S	S	S	S	S	S	S	S	S	S	E
Segregant 389	E	E	E	E	E	E	E	S	E	E	E	E	E	S	E	E	E	E	S	S	S	S	S	S	S	E	E	E	E	E	E	E	E	E	S	E	E	E	E	E	E	E	E	E	S	S	S	S	S
Segregant 390	S	S	E	S	S	S	S	S	S	S	S	S	S	E	E	E	E	E	E	E	E	S	S	S	S	E	S	S	S	S	S	S	S	S	E	S	S	S	S	S	S	S	S	S	E	E	E	E	E
Segregant 391	E	E	S	S	S	S	S	E	S	S	S	S	S	S	S	S	S	S	E	E	E	E	E	E	E	S	E	E	E	E	S	S	S	E	E	S	S	S	S	S	S	E	S	S	E	E	E	S	S
Segregant 392	S	S	S	E	E	E	E	E	E	E	E	E	E	E	S	S	S	S	S	S	S	E	E	E	E	S	S	S	S	S	E	E	E	S	S	E	E	E	E	E	E	S	E	E	S	S	S	E	E
Segregant 393	S	S	S	S	S	S	S	S	E	E	S	S	S	S	S	E	S	S	S	S	S	E	E	E	E	S	S	S	S	S	S	S	E	E	E	S	S	E	E	S	S	E	E	E	E	E	E	S	S
Segregant 394	E	E	E	E	E	E	S	E	E	E	E	E	E	E	E	S	S	E	E	E	E	S	S	S	S	S	E	S	S	E	E	E	S	E	S	E	E	S	S	E	E	S	S	S	S	S	S	E	E
Segregant 395	S	S	S	S	S	S	S	E	S	S	S	S	E	E	E	E	E	S	S	E	E	E	E	E	E	E	S	E	E	S	S	S	S	S	S	S	S	S	S	S	S	S	S	E	E	E	E	E	E
Segregant 396	E	E	E	E	E	E	E	S	S	S	E	E	S	S	S	S	E	E	E	E	E	S	S	S	S	E	E	E	E	E	E	E	E	S	E	E	E	E	E	E	E	E	E	S	S	S	S	S	S
[truncated: 137 more columns]

## Sheet: DBVPG6765 x DBVPG6044
Table S4
Name	CNE1	CDC24	SAW1	ATS1	RFA1	ADE1	YAT1	ROX3	TATD	SCT1	GAL1	TLC1	YBR072C	LYS2	SPP381	DUR1	YBR238C	SSH1	MGR1	BUD3	ADP1	Y045C	PAT1	ABP1	CDC29	YCR101C	LGR1	GCS1	YDL099C	GLT1	NOP14	POL3	MTF2	OSH2	GAL3	VPS54	LYS14	ENA2	HEM13	RLI1	ARO1	RMS24	RAD9	PEX10	GIC2	YDR336W	MRP1	SAC7	PPM1
Chr	1	1	1	1	1	1	1	2	2	2	2	2	2	2	2	2	2	2	3	3	3	3	3	3	3	3	4	4	4	4	4	4	4	4	4	4	4	4	4	4	4	4	4	4	4	4	4	4	4
Kb	36	62	95	115	155	169	190	45	115	204	280	308	382	469	546	637	697	769	47	100	136	209	251	261	282	302	22	50	102	150	190	277	375	420	465	497	509	531	545	626	706	813	902	998	1079	1145	1169	1252	1333
Segregant 401	W	W	W	W	W	W	W	W	W	E	E	E	E	E	E	E	E	E	W	W	W	W	E	E	E	E	E	E	E	E	E	E	E	E	E	E	E	E	E	E	E	W	E	E	E	E	E	E	E
Segregant 402	E	E	E	E	E	E	E	W	W	W	W	W	W	W	W	W	W	W	W	E	E	E	W	W	W	W	W	W	W	W	W	W	W	W	W	W	W	W	W	W	W	E	W	W	W	W	W	W	W
Segregant 403	W	W	W	W	W	W	W	E	E	E	E	E	E	E	W	W	W	W	E	W	W	W	W	W	W	W	E	E	E	E	E	E	E	E	E	E	E	E	E	E	E	W	W	W	W	E	E	W	E
Segregant 404	E	E	E	E	E	E	E	E	E	W	W	W	W	W	E	E	E	E	E	E	E	E	E	E	E	E	W	W	W	W	W	W	W	W	W	W	W	W	W	W	W	E	E	E	E	W	W	E	W
Segregant 405	W	W	E	E	E	E	E	E	E	E	E	W	W	W	W	E	W	W	W	W	W	W	E	E	E	E	E	E	E	E	W	E	E	E	E	E	E	E	E	E	W	W	E	E	E	E	E	E	E
Segregant 406	E	E	W	W	W	W	W	W	W	W	W	E	E	W	E	W	W	W	E	E	E	E	W	W	W	W	E	E	E	E	E	W	W	W	W	W	W	W	W	W	W	W	W	W	W	W	W	W	W
Segregant 407	E	E	E	E	E	E	E	E	E	E	E	E	E	E	W	W	E	E	W	W	W	E	W	W	W	W	W	W	W	W	E	E	E	E	E	E	E	E	E	E	E	E	W	W	E	E	E	E	E
Segregant 408	W	W	W	W	W	W	W	W	W	W	W	W	W	E	E	E	E	E	E	E	E	E	E	E	E	E	W	W	W	W	W	W	W	W	W	W	W	W	W	W	E	E	E	E	W	W	W	W	W
Segregant 409	W	W	W	W	W	E	E	E	E	E	E	E	E	E	E	E	W	W	E	W	W	W	W	W	W	W	W	W	W	W	W	E	E	E	E	E	E	E	E	E	W	W	W	W	E	E	E	E	W
Segregant 410	W	W	W	W	W	W	W	E	E	E	E	W	W	W	W	W	E	E	W	W	W	W	W	W	W	W	E	E	E	E	E	E	E	E	E	E	E	E	E	E	E	E	E	E	E	E	W	W	E
Segregant 411	E	E	E	E	E	E	W	W	W	W	W	E	E	E	E	E	E	E	W	E	E	E	E	E	E	E	W	W	W	W	W	W	W	W	W	W	W	W	W	W	E	E	W	W	W	W	E	E	E
Segregant 412	E	E	E	E	E	E	E	W	W	W	W	W	W	W	W	W	W	W	E	E	E	E	E	E	E	E	E	E	E	E	E	W	W	W	W	W	W	W	W	W	W	W	E	E	W	W	W	W	W
Segregant 413	W	W	W	E	E	E	E	E	E	E	E	E	E	W	W	W	W	W	E	E	E	E	E	E	E	E	E	E	E	E	E	E	E	E	E	E	E	E	E	E	E	E	E	E	E	E	E	E	W
Segregant 414	E	E	E	E	E	E	E	E	E	E	E	E	E	E	E	E	E	E	E	E	E	E	W	W	W	W	E	E	E	E	E	E	E	E	E	E	E	E	E	E	E	E	W	W	W	W	W	W	E
Segregant 415	E	E	E	W	W	W	W	W	W	W	W	W	W	E	E	E	W	W	W	W	W	W	E	E	E	E	W	W	W	W	W	W	W	W	W	W	W	W	W	W	W	W	E	E	E	E	E	E	E
Segregant 416	W	W	W	W	W	W	W	W	W	W	W	W	W	W	W	W	E	E	W	W	W	W	W	W	W	W	W	W	W	W	W	W	W	W	W	W	W	W	W	W	W	W	W	W	W	W	W	W	W
Segregant 417	E	E	E	E	E	E	E	W	W	E	E	E	E	W	W	W	W	W	W	W	W	W	W	W	W	W	E	E	W	W	W	W	E	E	E	E	E	E	E	W	W	W	W	W	W	W	W	W	W
Segregant 418	E	E	E	E	E	E	W	E	E	E	E	E	E	W	E	E	W	W	W	W	W	W	E	W	W	E	W	W	W	E	E	E	E	E	E	E	E	E	E	E	E	W	E	E	E	E	E	W	W
Segregant 419	W	W	W	W	W	W	E	E	E	W	W	W	W	E	E	E	E	E	E	E	E	E	E	E	E	E	E	E	E	W	W	W	W	W	W	W	W	W	W	E	E	E	E	E	W	W	W	W	W
Segregant 420	W	W	W	W	W	W	W	W	W	W	W	W	W	W	W	W	E	E	E	E	E	E	W	W	W	W	W	W	E	E	E	E	W	W	W	W	W	W	W	W	W	E	W	W	E	E	E	E	E
Segregant 421	W	W	E	E	W	W	W	W	W	W	W	W	W	W	E	E	E	E	E	E	E	E	W	W	W	W	E	E	W	W	W	W	W	W	W	W	W	W	W	W	W	E	E	E	W	W	E	W	W
Segregant 422	W	W	W	W	E	E	E	W	W	W	E	E	E	E	E	E	E	E	W	W	W	E	W	E	E	E	E	E	E	E	E	E	E	E	E	E	E	E	E	E	E	W	W	W	W	W	W	W	W
Segregant 423	E	E	W	W	W	W	E	E	E	E	W	W	E	E	W	W	W	W	E	E	E	W	E	E	E	E	W	W	W	W	W	W	W	W	W	W	W	W	W	W	W	W	W	W	E	E	W	E	E
Segregant 424	E	E	E	E	E	E	W	E	E	E	E	E	W	W	W	W	W	W	W	W	W	W	E	W	W	W	W	W	E	E	E	E	E	E	E	E	E	E	E	E	E	E	E	E	E	E	E	E	E
Segregant 425	E	E	E	E	E	E	E	E	E	W	W	W	W	W	E	E	W	W	E	E	E	E	E	E	E	E	E	E	E	E	E	W	E	E	E	E	E	E	E	E	E	W	W	W	W	W	W	W	E
Segregant 426	W	W	W	W	W	W	W	E	E	E	E	E	E	E	W	W	W	W	E	E	W	W	W	W	W	W	E	E	E	E	E	E	W	W	W	W	W	W	W	W	E	E	W	W	W	W	W	W	E
Segregant 427	W	W	W	W	W	W	W	W	W	E	E	E	E	E	E	E	E	E	W	W	W	W	W	W	W	W	W	W	W	W	W	W	W	W	W	W	W	W	W	W	W	W	E	E	E	E	E	E	W
Segregant 428	E	E	E	E	E	E	E	W	W	W	W	W	W	W	W	W	E	E	W	W	E	E	E	E	E	E	W	W	W	W	W	E	E	E	E	E	E	E	E	E	W	E	E	E	E	E	E	E	W
Segregant 429	W	W	W	W	W	W	W	E	E	E	E	E	E	E	E	E	E	E	E	E	E	E	W	W	W	W	W	W	W	W	W	E	W	W	W	W	W	W	W	W	W	W	W	W	W	E	E	E	E
Segregant 430	W	W	E	E	E	E	E	W	W	W	W	W	W	W	W	W	W	W	W	W	W	W	W	W	W	W	E	E	E	E	E	E	E	E	E	E	E	E	E	E	E	E	E	E	E	W	W	W	W
Segregant 431	E	E	E	E	E	E	E	W	W	W	W	E	E	E	E	E	E	W	W	W	W	E	E	E	E	E	E	E	E	E	W	W	E	E	E	E	E	E	E	E	E	E	E	E	W	W	W	W	W
Segregant 432	E	E	W	W	W	W	W	E	E	E	E	W	W	W	W	W	W	E	E	E	E	W	E	E	E	E	W	W	W	W	E	W	W	W	W	W	W	W	W	W	W	W	W	W	E	E	E	E	E
Segregant 433	E	E	E	E	E	E	E	W	W	W	W	W	W	E	W	E	E	W	W	W	W	W	E	E	E	E	W	W	W	W	W	W	E	E	E	W	W	W	W	W	W	W	W	W	W	W	W	E	W
Segregant 434	E	E	W	W	W	E	E	E	E	E	E	E	E	E	E	E	E	E	E	E	E	E	W	W	W	W	E	E	E	W	W	W	W	W	W	W	W	W	W	W	W	E	E	E	E	E	E	W	E
Segregant 435	W	W	E	E	E	W	W	E	E	W	W	W	W	W	W	W	W	W	E	W	W	W	E	E	E	E	E	E	E	E	E	E	E	E	E	E	E	E	E	E	W	W	E	E	E	E	E	E	E
Segregant 436	W	W	W	W	W	W	W	W	W	E	E	E	E	E	E	W	W	E	W	E	E	E	W	W	W	W	W	W	W	E	E	E	W	W	W	E	E	E	E	E	E	E	W	W	W	W	W	W	W
Segregant 437	W	W	W	W	E	E	W	W	W	W	W	E	W	W	E	E	E	E	E	E	E	E	W	W	W	W	W	W	W	W	W	W	E	E	E	E	E	E	E	E	E	E	W	W	W	W	W	W	W
Segregant 438	W	W	W	W	W	W	W	E	E	E	W	W	E	E	W	W	W	W	W	W	W	W	W	E	E	E	E	E	E	E	E	E	W	W	W	W	W	W	W	W	W	W	W	W	W	W	W	E	E
Segregant 439	E	E	E	E	W	W	E	E	E	E	E	E	W	W	W	W	W	E	W	W	W	W	E	W	W	W	W	W	W	W	W	W	W	W	W	W	W	W	W	W	W	E	E	E	E	E	E	E	E
Segregant 440	E	E	E	E	E	E	E	W	W	W	W	W	E	E	E	E	E	W	E	E	E	E	E	E	E	E	E	E	E	E	E	E	E	E	E	E	E	E	E	E	E	W	E	E	E	E	E	W	W
Segregant 441	E	E	E	E	E	E	E	E	E	E	E	E	E	E	E	E	W	W	E	E	E	E	E	E	E	E	W	W	E	E	E	E	E	E	E	E	E	E	E	E	E	W	W	W	W	W	W	W	E
Segregant 442	W	W	W	W	W	W	W	E	W	W	W	E	E	W	W	W	E	E	W	W	W	W	W	W	W	W	E	E	W	W	W	W	W	W	W	W	W	W	W	W	W	E	E	E	E	E	W	W	W
Segregant 443	W	W	W	W	W	W	W	W	W	W	W	W	W	E	E	E	E	E	W	W	W	W	W	W	W	W	W	W	E	E	W	W	W	W	W	W	W	W	W	W	W	W	W	W	E	E	E	E	E
Segregant 444	E	E	E	E	E	E	E	E	E	E	E	W	W	W	W	W	W	W	E	E	E	E	E	E	E	E	E	E	E	W	E	E	E	E	E	E	E	E	E	E	E	E	E	E	W	W	E	E	W
Segregant 445	W	W	W	W	E	E	E	W	W	W	W	W	W	W	W	W	W	W	W	W	W	W	W	W	W	W	E	E	E	E	E	W	E	E	E	E	E	E	E	E	E	E	E	W	W	W	W	W	W
Segregant 446	E	W	E	E	E	E	E	W	W	W	W	W	W	W	W	W	E	W	W	W	W	W	E	E	E	E	E	E	E	W	W	E	W	W	E	E	E	E	W	W	W	W	W	W	W	W	W	W	W
Segregant 447	W	E	W	W	W	W	W	E	E	E	E	E	E	E	E	E	W	E	E	E	E	E	W	W	W	W	W	W	W	W	W	W	W	W	W	W	W	W	W	E	E	E	E	E	E	E	E	E	E
Segregant 448	E	E	E	E	W	W	W	E	E	E	E	E	E	E	E	E	E	E	E	E	E	E	E	E	E	E	W	W	E	E	E	E	E	E	W	W	W	W	W	W	W	W	W	E	E	E	E	E	E
Segregant 449	E	E	E	E	E	E	E	E	E	E	E	E	E	E	E	E	E	E	W	E	E	W	W	W	W	W	E	E	E	E	E	E	E	E	E	E	E	E	E	E	W	E	W	W	E	E	E	E	W
Segregant 450	W	W	W	W	W	W	W	W	W	W	W	W	W	W	W	W	W	W	W	W	W	W	W	W	W	W	W	W	W	W	W	W	W	W	W	W	W	W	W	W	E	W	E	E	E	E	E	E	E
Segregant 451	W	W	W	W	W	W	W	W	W	W	W	W	E	E	E	W	W	W	E	W	W	E	E	E	E	E	W	W	W	W	W	W	W	W	W	W	W	W	W	W	W	W	W	W	W	W	W	W	W
Segregant 452	E	E	E	E	E	E	E	E	E	E	E	E	W	W	W	E	E	E	E	E	E	E	E	E	E	E	E	E	E	E	E	E	E	E	E	E	E	E	E	E	E	E	E	E	W	W	W	W	E
Segregant 453	E	E	W	W	W	W	W	E	W	E	E	E	E	E	E	E	E	E	W	W	W	W	W	W	W	W	E	E	E	E	E	E	E	E	E	E	E	E	E	E	E	E	E	E	E	E	E	E	W
Segregant 454	W	W	W	W	W	W	W	E	E	E	E	E	E	W	W	W	W	W	W	W	W	W	W	E	E	E	E	E	E	E	E	E	E	E	E	E	E	E	E	E	E	E	E	E	W	W	W	W	E
Segregant 455	E	E	E	E	E	E	E	W	E	W	W	W	W	W	W	E	E	E	E	E	E	E	E	W	W	W	W	W	W	W	W	W	W	W	W	W	W	W	W	W	W	W	W	W	E	E	E	E	E
Segregant 456	W	W	E	E	E	E	E	W	W	W	W	W	W	E	E	W	W	W	E	E	E	E	E	E	E	E	W	W	W	W	W	W	W	W	W	W	W	W	W	W	W	W	W	W	W	W	W	W	W
Segregant 457	E	E	E	E	E	E	E	W	W	E	E	E	W	W	E	E	E	E	E	W	W	W	W	W	W	W	W	W	E	E	W	W	E	E	E	E	E	E	E	E	E	E	E	E	E	E	E	E	E
Segregant 458	W	E	E	E	E	E	E	E	E	E	E	E	E	E	W	W	W	W	W	W	W	W	W	W	W	W	W	W	W	W	E	E	E	E	E	E	E	E	E	E	E	E	E	E	W	E	E	E	E
Segregant 459	E	W	W	W	W	W	W	W	W	W	W	W	W	W	W	W	W	W	E	E	E	E	E	E	E	E	E	E	W	W	W	W	W	W	W	W	W	W	W	W	W	W	W	W	E	W	W	W	W
Segregant 460	W	W	W	W	W	W	W	E	E	W	W	W	E	E	E	E	E	E	W	E	E	E	E	E	E	E	E	E	E	E	E	E	W	W	W	W	W	W	W	W	W	W	W	W	W	W	W	W	W
Segregant 461	E	E	E	E	W	W	W	W	W	E	E	E	E	E	E	E	E	E	W	W	W	W	W	W	E	E	W	W	W	W	E	E	W	W	W	W	W	W	W	W	E	E	W	W	W	W	W	W	E
Segregant 462	W	W	W	W	W	W	W	E	E	E	E	E	W	W	W	W	W	W	W	W	W	W	W	W	W	W	E	E	E	E	E	E	E	W	W	W	W	W	W	W	W	W	E	E	E	E	E	E	E
Segregant 463	E	W	W	W	E	E	E	W	W	W	W	W	E	E	W	E	E	E	E	E	E	E	E	E	W	W	W	W	W	W	W	W	W	E	E	E	E	E	E	E	W	W	W	W	W	W	W	W	W
Segregant 464	W	E	E	E	E	E	E	E	E	W	W	W	W	W	E	W	W	W	E	E	E	E	E	E	E	E	E	E	E	E	W	W	E	E	E	E	E	E	E	E	E	E	E	E	E	E	E	E	W
Segregant 465	W	E	E	E	E	E	W	E	E	W	W	W	E	W	W	W	W	W	E	W	W	W	W	W	W	W	E	E	E	E	E	W	W	W	W	W	E	E	E	E	E	E	E	E	E	E	E	E	W
Segregant 466	W	W	W	W	W	W	E	E	E	E	E	E	E	E	E	E	E	E	E	E	E	E	E	E	E	E	W	W	W	W	E	E	E	E	E	E	E	E	E	W	W	W	W	W	W	W	W	W	E
Segregant 467	E	E	E	E	W	W	W	W	W	E	E	E	W	E	E	E	E	W	W	E	E	E	W	W	W	W	E	E	E	W	W	E	E	E	E	E	W	W	W	E	E	E	E	E	E	E	E	E	E
Segregant 468	E	W	W	W	E	E	E	W	W	W	W	W	W	W	W	W	W	E	W	W	W	W	E	E	E	E	W	W	W	E	W	W	W	W	W	W	W	W	W	W	W	W	W	W	W	W	W	W	W
Segregant 469	E	E	E	E	E	E	E	W	W	W	W	W	W	W	W	W	W	E	W	W	W	W	W	W	W	W	E	E	E	E	E	E	E	E	E	E	E	E	E	W	W	W	W	W	W	W	W	E	E
Segregant 470	E	E	E	E	E	E	E	E	E	W	W	W	W	E	E	E	E	E	W	W	W	W	E	E	E	E	E	E	E	E	E	E	E	E	E	E	E	E	E	E	E	E	E	E	E	E	E	W	W
Segregant 471	W	W	W	W	W	W	W	W	E	E	E	E	E	W	W	W	E	W	E	E	E	E	W	W	W	W	W	W	W	W	W	W	W	W	W	W	W	W	W	E	E	E	E	E	E	E	E	E	E
Segregant 472	W	W	W	W	W	W	W	E	W	E	E	E	E	E	E	E	E	W	E	E	E	E	E	E	E	E	W	W	W	W	W	W	W	W	W	W	W	W	W	W	W	W	W	W	W	W	W	W	W
Segregant 473	W	W	E	E	E	E	E	E	E	W	W	W	W	W	E	E	E	E	W	W	W	E	E	E	E	E	W	W	W	W	W	W	E	E	E	W	W	W	W	E	E	E	W	W	W	E	E	E	E
Segregant 474	W	E	E	E	E	E	W	W	W	W	W	W	W	W	W	W	W	W	W	W	W	W	W	W	W	W	W	E	E	E	E	E	E	E	E	E	E	E	E	W	W	W	W	W	W	W	W	W	W
Segregant 475	E	W	W	W	W	W	E	E	E	E	E	E	E	E	E	E	W	W	E	E	E	W	W	E	E	E	E	W	W	W	W	W	W	W	W	W	W	W	W	W	W	W	E	E	E	W	E	W	E
Segregant 476	E	E	W	W	W	W	W	W	W	E	E	E	E	E	W	W	E	E	E	E	E	E	E	W	W	W	E	E	E	E	E	E	W	W	W	E	E	E	E	E	E	E	E	E	E	E	W	E	W
Segregant 477	W	W	W	W	W	W	W	W	E	W	W	W	W	W	W	W	W	W	E	E	E	E	E	E	E	E	E	E	E	E	E	E	E	E	E	E	E	E	E	E	E	E	E	E	E	W	W	W	E
Segregant 478	E	E	E	E	W	W	W	W	W	W	W	W	E	E	E	E	E	E	E	E	E	W	E	E	E	E	E	E	E	E	E	E	E	E	E	E	E	E	E	E	W	W	W	W	W	E	E	E	W
Segregant 479	E	W	W	E	E	E	E	E	W	E	E	E	E	E	E	E	W	W	W	W	W	W	W	W	W	W	W	W	W	W	W	W	W	W	W	W	W	W	W	W	E	E	E	E	E	E	E	E	E
Segregant 480	W	E	E	E	E	E	E	E	E	E	E	E	W	W	W	W	E	E	W	W	W	E	W	W	W	W	W	W	W	W	W	W	W	W	W	W	W	W	W	W	W	W	W	W	W	W	W	W	W
Segregant 481	W	W	W	W	W	W	W	W	W	W	W	W	W	W	W	W	W	W	E	E	E	W	W	W	W	W	E	E	E	E	E	E	W	W	W	W	W	W	W	W	W	W	E	E	E	E	E	W	E
Segregant 482	E	E	E	E	W	W	E	W	W	W	W	W	E	W	W	E	E	E	E	E	E	E	E	E	E	E	E	W	W	W	W	W	W	W	W	W	W	W	W	W	W	W	W	W	E	W	W	E	E
Segregant 483	E	E	E	E	E	E	E	W	E	E	E	E	W	E	E	E	E	E	W	W	W	E	E	E	E	E	W	E	E	E	E	W	E	E	E	E	E	E	E	E	E	E	E	E	W	E	E	E	W
Segregant 484	W	W	W	W	E	E	W	E	E	E	E	E	E	E	E	W	W	W	W	W	W	W	W	W	W	W	W	W	W	W	W	E	E	E	E	E	E	E	E	E	E	E	W	W	W	W	W	W	W
Segregant 485	W	W	W	W	W	W	W	E	E	E	E	E	E	E	E	E	E	E	W	W	W	W	W	W	W	W	E	W	W	W	W	W	W	W	W	W	W	W	W	W	W	W	W	E	E	E	E	E	E
Segregant 486	E	E	E	E	E	W	W	W	W	W	W	W	W	W	W	W	W	W	E	E	E	E	E	E	E	E	E	W	W	E	E	E	E	E	E	E	E	E	E	E	E	E	E	E	E	W	W	W	W
Segregant 487	W	W	W	W	W	E	E	E	E	E	E	E	E	E	E	E	E	E	W	W	W	W	W	W	W	W	W	E	E	E	E	E	E	W	W	W	W	W	W	W	W	W	W	W	W	E	E	E	E
Segregant 488	E	E	E	E	E	E	E	W	W	W	W	W	W	W	W	W	W	W	E	E	E	E	E	E	E	E	W	W	E	W	W	W	W	E	E	E	E	E	E	E	E	E	E	W	W	W	W	W	W
Segregant 489	E	E	E	E	E	E	E	W	W	W	W	W	W	E	E	E	E	E	E	W	W	E	E	E	E	E	E	W	W	E	E	E	E	E	E	E	E	E	E	E	E	W	E	E	E	E	E	E	E
Segregant 490	E	E	E	E	E	E	E	W	W	W	W	W	E	W	W	W	W	W	W	W	W	W	W	W	W	W	W	E	E	E	E	W	E	E	E	E	E	E	E	E	W	W	W	W	W	W	W	W	W
Segregant 491	W	W	W	W	W	W	W	E	E	E	E	E	W	W	W	W	W	E	W	E	E	W	W	W	W	W	W	W	W	W	W	W	W	W	W	W	W	W	W	W	W	E	W	W	W	W	W	W	E
Segregant 492	W	W	W	W	W	W	W	E	E	E	E	E	E	E	E	E	E	W	E	E	E	E	E	E	E	E	E	E	E	W	W	E	W	W	W	W	W	W	W	W	E	E	E	E	E	E	E	E	W
Segregant 493	E	E	E	E	E	E	E	E	E	E	E	E	E	E	E	E	E	E	W	W	W	W	E	E	E	E	E	E	E	E	E	E	E	E	E	E	E	E	E	W	W	W	E	E	E	E	E	E	E
Segregant 494	W	W	E	E	E	E	E	W	W	E	E	E	E	E	E	E	E	E	W	W	W	W	W	W	W	W	W	W	W	W	W	E	E	E	E	E	E	E	E	E	E	E	E	E	E	E	W	W	E
Segregant 495	W	W	W	W	W	W	W	W	W	W	W	W	W	W	W	W	W	W	E	E	E	E	E	E	W	E	W	W	W	W	W	W	W	W	W	W	W	W	W	E	E	E	W	W	W	W	W	W	W
Segregant 496	E	E	W	W	W	W	W	E	E	W	W	W	W	W	W	W	W	W	E	E	E	E	W	W	E	W	E	E	E	E	E	W	W	W	W	W	W	W	W	W	W	W	W	W	W	W	E	E	W
[truncated: 141 more columns]

## Sheet: DBVPG6044 x YPS128 (F6)
Table S4
Name	SAW1	ATS1	RFA1	ADE1	YAT1	SPO23	SNF5	YEL068C	YELO43W	MCM3	YELO23C	YND1	KTI12	CWP1	LHS1	ESC1	ZRC1	PPA2	YMR279C	ABZ2	JNM1	DYN3	UBP15	YMR317W	SIN4	CSL4	PSY2	ELG1	MSB1	NAT52	FMP30	RPS9A	BTS1	SMA1
Chr	1	1	1	1	1	2	2	5	5	5	5	5	11	11	11	13	13	13	13	13	13	13	13	13	14	14	14	15	15	15	16	16	16	16
Kb	95	115	155	169	190	718	780	25	71	86	110	160	229	261	297	707	756	801	824	849	856	864	875	911	210	215	260	603	685	804	358	404	423	499
Segregant YKJ 4	A	A	A	A	A	A	W	A	A	W	A	A	A	A	A	A	-	A	A	A	A	A	A	A	A	A	A	A	W	A	A	W	A	A
Segregant YKJ 5	W	W	W	W	W	W	W	A	A	A	A	A	A	A	A	A	A	W	W	A	A	A	A	A	W	W	A	A	A	A	W	A	A	A
Segregant YKJ 6	A	A	A	A	A	A	W	A	W	A	A	A	W	W	W	W	W	W	W	W	W	W	W	W	A	A	A	A	A	A	W	W	W	W
Segregant YKJ 7	W	W	W	W	W	W	W	A	A	A	A	W	A	A	A	A	A	A	A	A	A	A	W	W	W	W	W	W	W	W	A	W	A	W
Segregant YKJ 8	W	A	A	A	W	A	A	W	W	W	A	A	W	A	A	W	W	W	A	A	A	A	A	W	A	A	W	A	W	W	W	W	W	W
Segregant YKJ 9	A	A	A	W	A	W	A	A	A	A	A	W	W	A	W	W	A	W	W	W	W	W	W	W	W	W	W	W	W	A	W	A	A	W
Segregant YKJ 10	W	-	W	W	W	W	A	A	A	A	A	A	A	A	A	A	A	A	A	A	A	A	A	W	A	A	A	A	W	W	A	A	A	A
Segregant YKJ 11	A	A	A	A	A	A	W	A	A	A	A	W	W	W	W	A	A	A	A	A	A	A	A	A	A	A	A	A	A	W	A	A	A	A
Segregant YKJ 12	W	A	W	W	W	W	W	A	W	A	A	A	A	A	A	A	W	W	W	W	W	W	W	A	W	W	W	W	A	A	W	W	W	W
Segregant YKJ 13	W	A	W	W	-	A	A	W	W	W	A	A	A	A	A	-	A	W	-	W	W	W	W	W	A	A	A	A	A	A	W	W	W	A
Segregant YKJ 14	W	W	W	W	W	A	W	W	A	A	A	W	A	A	A	A	W	W	W	W	W	W	A	A	W	W	W	A	A	W	A	A	A	W
Segregant YKJ 15	W	W	W	W	W	W	A	W	-	A	A	W	A	A	W	A	A	A	A	A	A	A	A	-	A	A	W	-	W	A	W	A	W	A
Segregant YKJ 16	A	A	A	A	A	W	W	A	A	A	A	W	W	W	A	W	A	A	A	A	A	A	A	A	W	W	A	W	W	A	A	A	A	W
Segregant YKJ 17	-	A	W	-	-	-	A	A	A	A	A	A	W	W	W	-	A	A	A	A	A	A	A	-	A	W	A	A	A	A	W	A	W	W
Segregant YKJ 18	W	W	W	W	W	-	W	A	W	A	A	A	A	A	W	A	A	A	A	A	A	A	A	A	A	A	W	A	W	A	A	A	A	W
Segregant YKJ 19	A	A	A	A	A	-	W	A	A	A	A	W	W	W	A	A	-	W	W	W	W	W	W	W	W	A	W	A	A	A	A	W	W	W
Segregant YKJ 20	W	W	W	W	W	-	W	W	A	A	A	A	W	W	W	A	A	W	W	W	W	W	W	W	W	W	W	W	A	W	W	A	W	W
Segregant YKJ 21	A	A	A	W	A	A	A	A	A	A	A	A	W	W	W	W	A	A	A	A	W	W	W	W	A	A	W	W	W	A	A	W	W	W
Segregant YKJ 22	-	A	-	W	-	A	W	-	-	-	-	-	W	W	W	W	-	-	-	A	A	A	A	A	W	W	A	-	W	A	W	A	W	W
Segregant YKJ 23	W	A	W	A	W	W	W	A	W	A	A	W	A	A	A	A	A	A	A	A	A	A	A	A	A	A	W	A	W	W	W	A	A	A
Segregant YKJ 24	W	-	A	A	A	W	A	W	W	A	A	W	A	A	A	W	-	W	W	W	W	A	A	A	W	W	W	A	A	A	A	A	A	A
Segregant YKJ 25	A	A	A	A	A	W	W	A	A	A	A	W	A	A	W	A	A	A	A	A	A	A	A	A	W	W	W	A	A	W	W	A	A	A
Segregant YKJ 26	-	A	A	A	A	W	A	-	A	A	A	-	W	W	W	A	A	A	-	W	W	W	-	-	W	W	W	A	-	A	W	W	W	W
Segregant YKJ 27	A	A	A	A	A	A	W	A	A	A	A	A	A	W	A	A	A	A	A	A	A	A	A	A	W	W	A	A	-	W	A	A	A	A
Segregant YKJ 28	W	W	W	W	A	W	W	A	A	A	A	A	A	A	A	A	A	A	A	A	A	A	A	A	W	W	W	A	A	A	A	A	A	A
Segregant YKJ 29	W	A	W	W	W	W	W	-	A	A	A	-	A	A	A	-	A	W	A	-	A	-	-	A	-	W	A	A	W	-	A	W	A	A
Segregant YKJ 30	-	W	-	-	A	W	A	W	A	A	A	A	A	A	A	W	A	A	-	A	A	W	-	W	A	W	A	-	-	A	W	W	W	W
Segregant YKJ 31	W	W	W	W	W	A	A	W	A	A	W	A	W	W	W	A	W	A	A	A	A	A	W	W	W	W	A	A	A	W	W	W	W	W
Segregant YKJ 32	W	W	A	A	A	A	W	W	A	A	A	A	W	W	W	A	A	A	A	A	A	A	A	A	W	W	W	W	W	W	A	A	A	W
Segregant YKJ 33	W	W	W	W	W	-	-	W	A	A	A	A	-	-	-	W	W	A	A	A	A	A	A	A	-	-	-	A	W	-	-	-	-	-
Segregant YKJ 34	W	W	A	A	A	-	-	A	W	W	A	A	-	-	-	A	W	W	W	W	A	W	A	A	-	-	-	W	W	-	-	-	-	-
Segregant YKJ 35	W	W	W	W	W	-	-	A	A	A	A	A	-	-	-	A	A	W	W	W	W	W	W	W	-	-	-	W	W	-	-	-	-	-
Segregant YKJ 36	A	A	A	A	A	-	-	A	A	A	A	W	-	-	-	A	A	W	A	A	W	A	A	A	-	-	-	W	A	-	-	-	-	-
Segregant YKJ 37	A	W	W	W	W	W	A	W	A	A	A	A	W	W	W	A	W	A	W	W	W	W	W	W	-	A	A	W	A	A	W	W	W	W
Segregant YKJ 38	W	W	A	W	W	A	W	W	W	A	A	A	A	A	A	W	W	W	W	W	W	W	W	A	A	A	A	A	A	A	A	A	W	W
Segregant YKJ 39	W	W	A	A	W	A	A	W	A	A	A	A	W	W	W	W	A	-	A	A	A	A	A	A	W	A	A	A	W	A	W	W	W	A
Segregant YKJ 40	W	A	W	W	W	W	W	A	A	A	A	A	W	A	A	A	A	A	W	W	W	W	W	W	A	W	A	A	W	A	A	A	A	A
Segregant YKJ 41	A	A	W	W	W	A	W	W	A	A	A	A	W	A	W	W	A	A	W	W	W	W	W	W	W	W	A	A	W	W	W	A	A	A
Segregant YKJ 42	W	A	W	W	W	A	A	A	A	A	A	A	A	A	W	A	W	W	-	W	A	A	A	A	W	W	W	A	A	W	A	A	W	W
Segregant YKJ 43	W	A	W	W	W	A	A	A	A	A	A	A	A	A	A	W	A	A	A	A	A	A	A	A	-	W	A	A	W	W	A	A	A	W
Segregant YKJ 44	A	A	W	W	W	W	W	W	W	A	A	A	A	A	A	A	W	W	W	W	W	W	W	W	W	W	A	W	W	A	W	A	W	A
Segregant YKJ 45	A	W	W	W	A	W	A	W	A	A	A	A	A	A	W	A	A	A	A	A	A	A	A	W	-	W	W	W	A	A	-	A	A	A
Segregant YKJ 46	W	W	W	A	A	W	A	A	W	A	A	A	A	A	A	A	W	A	A	A	A	A	A	A	W	A	A	A	W	A	-	A	A	A
Segregant YKJ 47	W	W	W	W	W	W	W	A	A	A	A	A	W	W	W	W	W	W	W	W	W	W	W	W	A	W	W	-	W	A	-	A	A	W
Segregant YKJ 48	A	A	-	W	A	A	A	A	-	A	A	A	A	A	A	W	W	A	-	-	W	W	W	-	A	A	W	-	A	A	-	A	A	W
Segregant YKJ 49	A	A	A	A	W	W	W	A	A	A	A	W	A	A	A	A	A	A	A	A	A	A	A	A	A	W	A	A	W	A	-	W	W	A
Segregant YKJ 50	W	W	W	W	W	A	W	A	A	A	A	A	W	A	W	W	W	A	A	A	A	A	A	W	W	A	A	-	A	W	W	W	W	W
Segregant YKJ 51	W	A	W	W	A	A	A	A	A	A	A	A	W	W	W	A	W	W	W	W	W	W	A	A	-	W	W	-	A	W	-	A	A	A
Segregant YKJ 52	A	A	W	W	W	A	A	A	A	A	A	A	A	A	A	A	A	A	A	A	W	A	A	A	A	A	W	A	A	A	A	W	A	W
Segregant YKJ 53	W	W	W	W	A	W	W	W	A	W	W	A	W	W	A	A	A	A	A	A	A	A	A	A	-	A	A	A	A	A	W	A	A	W
Segregant YKJ 54	W	W	A	A	A	W	A	W	A	A	A	A	A	W	W	W	W	W	A	A	A	A	A	A	A	A	A	W	W	W	A	A	A	A
Segregant YKJ 55	A	W	W	W	W	A	W	A	A	A	A	A	W	W	A	A	A	A	A	A	A	A	A	A	A	A	W	W	W	W	A	A	A	W
Segregant YKJ 56	W	W	A	W	W	A	A	W	W	A	A	A	A	A	W	W	A	A	A	A	A	A	A	A	W	W	A	A	A	A	A	W	W	W
Segregant YKJ 57	W	W	W	W	A	W	W	A	W	A	A	A	A	A	A	A	W	W	A	A	A	A	A	A	W	W	A	A	A	W	A	A	W	A
Segregant YKJ 58	A	W	A	W	W	W	A	A	A	A	A	A	A	W	W	W	W	W	A	A	W	W	W	A	W	W	W	A	A	A	A	W	W	W
Segregant YKJ 59	W	A	-	A	A	A	W	W	A	A	A	A	W	W	W	A	W	W	W	W	W	W	A	A	A	A	A	A	A	A	W	W	W	A
Segregant YKJ 60	W	W	W	A	A	A	A	A	A	A	A	A	W	W	W	A	A	A	A	W	W	W	A	A	A	A	A	A	A	W	W	A	A	W
Segregant YKJ 61	W	W	W	A	W	A	A	W	A	W	A	-	W	W	A	A	A	A	A	W	W	W	W	A	W	W	A	A	A	W	A	A	A	A
Segregant YKJ 62	-	A	W	W	-	W	W	A	W	W	W	A	A	A	W	A	A	A	-	-	-	A	A	A	W	W	A	A	A	W	W	W	W	W
Segregant YKJ 63	W	A	A	A	W	W	W	A	W	A	A	A	A	A	W	A	W	A	A	A	A	A	A	A	A	A	A	W	W	A	W	W	W	A
Segregant YKJ 64	A	A	A	A	W	W	A	W	W	W	W	A	W	W	W	W	W	A	A	A	A	W	A	A	A	A	W	-	A	A	A	A	A	A
Segregant YKJ 65	-	A	-	-	-	A	A	A	A	A	A	A	W	W	W	W	A	A	A	A	A	A	W	W	W	W	A	A	A	A	W	-	W	W
Segregant YKJ 66	A	A	A	A	W	A	A	A	A	A	A	A	A	A	A	A	A	A	A	A	A	A	A	W	A	A	A	A	A	A	A	W	W	A
Segregant YKJ 67	W	W	W	W	W	W	A	A	W	W	W	A	A	A	A	W	W	W	W	W	W	A	A	A	A	A	A	W	W	W	A	A	A	W
Segregant YKJ 68	W	-	W	W	W	A	W	A	A	A	A	A	A	W	W	A	A	A	A	A	A	A	A	A	-	W	W	A	W	A	A	A	A	A
Segregant YKJ 69	W	-	W	W	W	A	A	A	A	A	A	W	A	W	W	W	W	A	A	A	A	A	A	A	A	A	W	W	W	A	A	A	A	A
Segregant YKJ 70	W	A	W	W	W	W	A	W	A	A	A	A	A	A	A	A	A	A	A	W	W	W	W	W	A	A	A	A	W	A	A	W	W	W
Segregant YKJ 71	A	A	W	W	W	A	W	A	A	A	A	A	A	A	A	A	A	A	W	A	A	A	A	A	A	A	W	W	A	A	W	W	W	W
Segregant YKJ 72	W	W	W	W	W	W	W	W	A	A	A	A	A	A	A	W	W	W	W	W	W	W	W	W	W	W	W	A	A	A	W	W	W	A
Segregant YKJ 73	W	A	W	W	A	-	A	W	A	A	A	A	A	W	W	A	A	A	A	A	A	A	A	A	W	W	A	A	A	A	A	W	W	W
Segregant YKJ 74	W	A	A	W	A	-	A	A	A	A	A	A	W	A	A	A	A	W	W	W	W	A	A	A	A	A	W	A	A	W	W	A	A	W
Segregant YKJ 75	W	A	A	A	W	-	W	A	A	A	A	A	W	W	W	A	A	A	A	W	W	A	A	A	W	W	A	W	W	A	W	A	A	A
Segregant YKJ 76	A	A	A	W	A	-	A	A	A	A	A	A	A	W	W	A	A	W	W	A	A	A	A	W	W	W	W	A	A	A	A	W	W	A
Segregant YKJ 77	A	A	A	A	A	A	W	W	A	W	W	W	A	A	W	W	A	W	W	-	W	W	W	W	A	W	A	A	A	A	A	A	A	W
Segregant YKJ 78	A	W	W	W	W	A	A	A	A	A	A	W	W	W	W	A	A	A	A	A	A	A	W	W	W	W	A	A	A	A	A	A	A	A
Segregant YKJ 79	W	W	W	W	W	W	A	A	A	A	A	A	A	A	A	A	-	-	-	W	-	-	A	A	A	A	W	A	A	W	A	A	A	W
Segregant YKJ 80	A	A	-	-	W	W	W	W	A	-	A	A	W	W	A	W	W	W	W	W	W	A	W	W	W	W	W	A	A	W	W	W	W	A
Segregant YKJ 81	W	A	W	W	-	-	W	A	A	A	A	A	A	A	A	-	W	A	A	A	A	A	A	A	W	W	W	A	A	A	W	A	W	-
Segregant YKJ 82	A	W	A	A	-	-	A	-	A	A	A	A	A	A	A	W	W	W	W	W	W	A	A	A	W	W	W	A	A	W	A	A	A	-
Segregant YKJ 83	W	W	A	A	W	-	W	-	A	A	A	A	W	W	W	A	A	A	A	A	A	A	A	A	A	A	A	W	W	W	W	A	A	-
Segregant YKJ 84	A	A	A	A	A	-	W	W	A	A	A	W	A	A	A	A	A	A	A	A	A	A	A	A	A	A	A	A	A	W	W	W	W	-
Segregant YKJ 85	A	A	-	-	A	A	A	W	A	A	A	A	A	A	A	-	-	W	W	W	W	W	W	-	A	A	A	A	A	A	W	A	A	W
Segregant YKJ 86	W	A	W	W	-	A	A	A	A	A	A	A	W	W	W	A	A	A	A	A	-	A	A	A	W	W	W	A	W	W	W	W	W	W
Segregant YKJ 87	A	A	A	A	A	W	W	A	A	A	A	A	A	A	A	A	A	A	A	A	W	W	W	W	A	A	A	W	W	A	A	A	A	A
Segregant YKJ 88	W	A	W	A	W	W	W	A	A	A	A	A	A	A	A	W	W	W	A	W	W	A	W	A	A	A	A	W	W	W	W	W	W	W
Segregant YKJ 89	W	W	W	W	A	A	W	W	A	A	A	A	A	W	W	A	A	A	A	W	A	A	A	A	A	A	W	W	W	A	W	W	W	W
Segregant YKJ 90	W	W	W	W	W	W	W	A	W	A	A	A	A	A	A	A	A	A	A	A	A	A	A	A	A	A	W	A	W	W	W	W	W	W
Segregant YKJ 91	W	W	W	W	W	A	A	W	W	W	W	A	A	A	A	A	W	A	A	A	A	A	A	A	A	A	A	A	A	A	W	W	W	W
Segregant YKJ 92	W	W	W	W	A	A	A	A	A	A	A	A	W	A	A	W	W	W	A	A	A	A	A	A	W	W	A	A	A	A	A	W	W	A
Segregant YKJ 93	A	A	A	A	W	A	W	W	A	A	A	A	W	W	A	W	A	W	A	A	A	A	A	A	W	W	W	A	A	W	A	A	A	W
Segregant YKJ 94	A	A	W	W	A	W	A	A	A	A	A	A	W	A	A	A	A	A	-	A	A	A	W	A	W	W	W	A	W	A	A	A	A	A
Segregant YKJ 95	A	A	W	A	A	W	A	A	W	A	A	W	A	W	A	A	A	W	-	W	W	W	W	A	A	A	W	A	W	A	W	W	W	W
Segregant YKJ 96	W	A	A	A	A	A	W	A	A	A	A	W	A	A	W	A	W	-	-	W	W	W	W	W	A	A	A	A	W	A	W	A	A	A
